# Supplementary material for: GABA Production by Human Intestinal Bacteroides spp.: Prevalence, Regulation, and Role in Acid Stress Tolerance
Source: Front Microbiol. 2021 Apr 15;12:656895. doi: 10.3389/fmicb.2021.656895 (PMC8082179; doi:10.3389/fmicb.2021.656895)
Supplement: Supplementary file 1 [file Data_Sheet_1.zip]

Archive with 2 entries (2 files):
- Supplementary material/Supplementary Data Files.xlsx
- Supplementary material/Supplementary Figures and Tables.docx
