# Supplementary material for: GABA Production by Human Intestinal Bacteroides spp.: Prevalence, Regulation, and Role in Acid Stress Tolerance
Source: Front Microbiol. 2021 Apr 15;12:656895. doi: 10.3389/fmicb.2021.656895 (PMC8082179; doi:10.3389/fmicb.2021.656895)
Supplement: Supplementary file 1 [file Data_Sheet_1.zip › Supplementary material/Supplementary Data Files.xlsx]

## Sheet: Information
Supplementary Data File 1
Metabolites production or consumption (Δ concentration) by Bacteroides strains after 48 h incubation in mYCFA or mYCFA-Glu. Change of pH (Δ pH) and optical density (OD600) after 48 h is also indicated.
Agmatine, asparagine, butyrate, cadaverine, glutamine, histamine, ornithine, putrescine, tryptamine, tryptophan and tyramine were not detected.
Supplementary Data File 2
Optical density (OD600) normalized GABA production by Bacteroides strains after 48 h incubation in mYCFA or mYCFA-Glu.
Supplementary Data File 3
Metadata associated with 961 Bacteroides genomes, including catalogues of GAD-system genes and other amino acid-dependent acid resistance genes. Number of genes copy per genome is indicated (min. 0; max. 3). Eubacterium limosum ATCC 8486 was included as outgroup.
The GAD-system genes includes i) Glutamate decarboxylse, ii) Glutaminase, iii) Glutamate/GABA antiporter, and iv) potassium channel
Additional amino acid-dependent acid resistance genes includes i) arginine decarboxylase, ii) arginine deiminase, iii) ornithine decarboxylase, iv) lysine decarboxylase, v) tyrosine decarboxylase, vi) histidine decarboxylase. (Guan and Liu, (2020))

## Sheet: Suppl. Data File_1
Species	Strain	Medium	OD600 (-)		ΔpH (-)		Δalanine (mM)		Δ ammonium (mM)		Δ arginine (mM)		Δ aspartic acid (mM)		Δ GABA (mM)		Δ glutamate (mM)		Δ glycine (mM)		Δ histidine (mM)		Δ isoleucine (mM)		Δ lysine (mM)		Δ methionine (mM)		Δ phenylalanine/leucine (mM)		Δ proline (mM)		Δ serine (mM)		Δ threonine (mM)		Δ tyrosine (mM)		Δ valine (mM)		Δ glucose (mM)		Δ succinate (mM)		Δ lactate (mM)		Δ acetate (mM)		Δ propionate (mM)
			mean	SD	mean	SD	mean	SD	mean	SD	mean	SD	mean	SD	mean	SD	mean	SD	mean	SD	mean	SD	mean	SD	mean	SD	mean	SD	mean	SD	mean	SD	mean	SD	mean	SD	mean	SD	mean	SD	mean	SD	mean	SD	mean	SD	mean	SD	mean
B. caccae	DSM 19024	YCFA	2.73333	0.0471405	-1.64333	0.0188562	1.16568	0.259473	-0.9013	0.33077	0.00856	0.0523732	-1.90916	0.0292332	0.853625	0.0754819	-1.09147	0.154225	-0.310215	0.067809	0.045135	0.0268599	-0.215715	0.158884	-0.01208	0.220272	-0.024255	0.0468196	-0.442205	0.141866	-0.210685	0.255501	-0.325805	0.0438393	-0.4405	0.0467462	-0.18179	0.0522183	0.34846	0.144287	-20.287	0.292607	45.3797	0.069062	-1.38067	0	13.8737	0.471177	0.00466667
		YCFA-Glu	4.6	0.294392	-1.27	0.00471405	1.69034	0.408556	-1.12045	0.601315	0.85579	0.081675	-1.66738	0.0632662	0.77547	0.0480312	-2.51223	2.24025	-0.063515	0.100641	0.127345	0.0447186	0.013185	0.132048	-0.10976	0.338494	0.05774	0.064563	-0.173265	0.161788	0.834685	0.370071	-0.27009	0.0662785	-1.10084	0.0659481	-0.111505	0.0661579	0.640295	0.218882	-18.2167	0.0613533	48.7353	0.421611	-0.96	0	19.3443	0.329467	2.95933
B. dorei	PB-SNPAX	YCFA	2.86667	0.377124	-1.41333	0.00816497	0.343585	0.427329	-0.7205	0.625866	-0.04051	0.0965596	-1.79569	0.0707539	0.74371	0.018799	-1.15189	0.408432	-0.353825	0.123257	0.12722	0.0481603	0.7375	0.179092	0.32919	0.371115	-0.024965	0.0486164	-0.03767	0.18526	-0.05371	0.28343	-0.152405	0.0810536	-0.171085	0.0890255	-0.028445	0.0868702	0.89331	0.272102	-16.2857	0.542824	36.9693	4.6733	-0.75	0	14.984	5.07652	3.43
		YCFA-Glu	3.23333	0.329983	-1.19	0.0124722	0.04945	0.260132	-2.34676	0.336401	-0.223035	0.0481721	-2.10137	0.0272744	8.80456	0.943291	-18.9131	1.79727	-0.49847	0.0765461	0.04904	0.0161056	0.3151	0.0967565	-0.329995	0.220959	-0.151795	0.0322875	-0.459355	0.10532	-0.61913	0.23929	-0.315365	0.038871	-0.35236	0.0444824	-0.23611	0.0531343	0.46994	0.14506	-19.127	0	46.7797	0.160342	-0.96	0	17.9563	0.0780185	3.89667
B. faecis	DSM 24798	YCFA	1.7	0.509902	-1.11	0.0498888	0.93402	0.950028	-0.75632	0.785817	0.056115	0.237198	-1.96699	0.0982004	6.9149	0.568203	-7.69803	0.101439	-0.2517	0.225112	0.078135	0.0851918	0.02507	0.32211	0.190815	0.671563	0.019725	0.130709	-0.403725	0.3268	-0.61695	0.638365	-0.440275	0.112573	-0.23786	0.0839566	-0.113445	0.125855	0.579735	0.460233	-12.934	0.876321	30.916	1.08052	-1.38067	0	7.55033	0.678736	0.208
		YCFA-Glu	4.63333	0.124722	-1.04	0.0262467	2.22561	0.256588	-2.00238	0.127197	0.960425	0.0563529	-1.87757	0.0258872	12.2895	2.22001	-14.4705	1.05856	-0.223735	0.0588043	0.178295	0.0238654	0.422995	0.155869	0.40185	0.176249	0.13352	0.0331413	-0.01917	0.125691	0.621055	0.110933	-0.1501	0.0275559	-0.906285	0.0189893	0.024035	0.0375877	0.990205	0.109417	-18.319	0.416332	42.0893	0.613257	-0.96	0	18.8467	0.709098	5.943
B. faecis	PB-SESWS	YCFA	3.96667	0.664998	-1.37667	0.0169967	0.142975	0.921061	-2.62275	1.17119	-0.104475	0.201243	-1.90286	0.116898	6.56376	0.691324	-7.39481	0.107365	-0.61508	0.292841	-0.02004	0.094416	-0.136145	0.287454	-0.58111	0.777493	-0.13954	0.144073	-0.409395	0.357954	-0.71891	0.83921	-0.275125	0.144117	-0.28527	0.181788	-0.28285	0.210389	-0.024175	0.481023	-18.7495	0.1525	47.008	2.174	-0.75	0	21.4895	2.1375	5.0465
		YCFA-Glu	3.46667	0.618241	-0.39	0.0249444	0.791235	0.470246	-3.36786	0.531561	-0.167205	0.0859706	-1.9618	0.0476793	46.5911	1.81334	-58.5111	0.750825	-0.427265	0.179638	0.078995	0.0416498	-0.358625	0.130098	-0.871795	0.357885	-0.177435	0.0640913	-0.68642	0.160492	-0.568005	0.338915	-0.40132	0.0663827	-0.36093	0.0746486	-0.422785	0.0786724	-0.048675	0.219208	-19.127	0	39.6857	0.996013	-0.96	0	19.7137	0.936856	8.97833
B. fragilis	DSM 2151	YCFA	1.33	0.0163299	-1.1	0.0169967	0.52845	0.0625762	0.82651	0.128096	0.09502	0.00713828	-0.6431	0.0310487	0.086105	0.00889253	0.018855	0.00400423	-0.263595	0.0535694	0.09514	0.0262896	0.32704	0.00836124	0.506885	0.0466539	0.09375	0.00775499	0.017755	0.00919597	0.27564	0.0484919	-0.11637	0.0105155	-0.235855	0.00988677	0.01878	0.00771307	0.878865	0.022195	-6.575	1.04378	27.8443	1.20783	-0.75	0	15.9527	1.99789	3.92067
		YCFA-Glu	2.56667	0.0942809	-1.09	0.020548	0.18288	0.4114	-0.796375	0.646279	-0.042555	0.0935128	-0.897285	0.121072	0.12045	0.00884429	-4.72552	3.02132	-0.374005	0.145466	0.15129	0.047312	0.031105	0.153161	-0.06452	0.393096	0.010735	0.0772938	-0.330905	0.177701	-0.08655	0.336038	-0.160175	0.0739819	-0.288355	0.0835942	-0.15275	0.0950631	0.74152	0.26084	-10.6287	0.722792	35.5923	0.147443	-0.96	0	16.5813	0.620071	3.96533
B. fragilis	PB-SZSJC	YCFA	5	0.424264	-1.40667	0.00942809	-0.1286	0.997685	-1.77586	1.488	-0.172255	0.208388	-1.89903	0.133894	6.3759	0.742319	-7.39284	0.117835	-0.694295	0.298583	-0.02361	0.0838088	-0.054845	0.334073	-0.750005	0.758926	-0.124245	0.163599	-0.46763	0.395922	-0.714585	0.849616	-0.32582	0.15801	-0.46399	0.169161	-0.33685	0.186567	0.071895	0.556379	-18.0463	0.223732	53.9	1.81387	-0.75	0	25.3007	1.46298	3.548
		YCFA-Glu	4.23333	0.377124	-0.69	0.00471405	0.104275	0.665391	-2.2854	0.835362	-0.209615	0.138357	-1.95523	0.0808244	37.476	2.89736	-48.8905	1.30111	-0.14673	0.201449	-0.02633	0.04685	-0.086325	0.223802	-0.75035	0.566105	-0.13576	0.109128	-0.626135	0.24944	-0.57097	0.495089	-0.315305	0.108838	-0.44375	0.118871	-0.395725	0.11626	0.140775	0.368123	-19.127	0	49.904	0.512707	-0.96	0	19.834	0.151501	4.33633
B. intestinalis	DSM 17393	YCFA	1.26667	0.0471405	-1.25	0.0169967	1.96899	0.402648	0.113215	0.243309	0.132965	0.0804293	-1.48335	0.116858	2.06319	0.483216	-1.99805	0.413623	-0.05119	0.0608895	0.094705	0.0282884	0.02116	0.153758	0.648085	0.218773	0.06388	0.0469438	-0.387005	0.113931	-0.619555	0.107946	-0.359335	0.0394832	-0.073755	0.0237798	-0.074255	0.0336117	0.51246	0.122334	-11.9917	0.764304	4.44033	0.0322525	16.1463	0.213548	3.33833	0.237294	0.674
		YCFA-Glu	1.86667	0.0942809	-0.766667	0.0169967	3.33839	0.483667	-0.308905	0.528052	0.868955	0.101119	-1.89056	0.06078	17.9452	0.372155	-22.7176	2.16434	-0.49453	0.117874	0.12723	0.0390896	0.16261	0.133146	0.263205	0.393341	0.11322	0.0710667	-0.250605	0.15003	0.20413	0.482289	-0.314045	0.0655869	-0.745525	0.0654629	-0.076315	0.0882814	0.58646	0.223192	-13.692	0.3109	7.071	0.302909	20.6263	0.0891304	9.04733	0.957442	2.992
B. ovatus	DSM 1896	YCFA	3.03333	0.169967	-1.61333	0.00471405	0.73932	0.190724	-1.05625	0.320714	-0.04296	0.0569433	-1.93749	0.0380081	7.67919	0.143304	-7.73101	0.017185	-0.203945	0.0547295	0.04733	0.0224889	-0.25136	0.0577164	0.03246	0.144016	-0.007115	0.0319821	-0.485995	0.0735022	-0.586885	0.239063	-0.127615	0.0379889	-0.17749	0.0259149	-0.18385	0.0619997	0.132445	0.101063	-22.252	0.275921	43.2587	0.21207	-1.38067	0	13.9823	0.262345	2.469
		YCFA-Glu	2.6	0	-0.0966667	0.0169967	2.02835	0.965073	-2.72629	0.925416	0.55004	0.224996	-1.96732	0.0953749	54.0698	4.2009	-64.2039	0.787754	-0.438675	0.291721	0.045405	0.0682411	-0.45527	0.217707	-0.79575	0.672074	-0.077325	0.131706	-0.691955	0.276994	-0.467105	0.656023	-0.302545	0.125503	-0.957945	0.106653	-0.28031	0.148355	-0.05966	0.427355	-19.127	0	38.349	0.618754	-0.96	0	19.6123	0.620167	7.454
B. plebeius	PB-SLKZP	YCFA	1.68333	0.0942809	-1.3	0.0169967	1.03405	0.446564	0.44533	0.69931	0.263865	0.102025	0.030085	0.138644	0	0	0.934215	0.417055	-0.141065	0.116252	0.156605	0.0411816	0.626405	0.162528	1.38205	0.411038	0.15682	0.0740498	0.428445	0.190034	1.54415	0.43096	0.03909	0.0891941	0.09676	0.0964433	0.11461	0.0861843	1.1671	0.276992	-13.323	0.583511	34.8347	0.882825	-0.75	0	15.9413	1.18235	3.25967
		YCFA-Glu	1.16667	0.062361	-0.98	0.0262467	0.946595	0.212319	0.038265	0.380143	0.224435	0.0541191	-0.231935	0.065698	0	0	4.68112	1.77103	-0.055225	0.0186218	0.126195	0.0134427	0.456485	0.0906842	1.24914	0.214335	0.12252	0.0358884	0.323545	0.109097	1.12405	0.138646	-0.08502	0.0406373	0.07487	0.0467198	0.055595	0.0604612	1.1548	0.148748	-10.3947	0.187496	29.835	0.0525611	-0.96	0	11.4417	0.0811268	2.795
B. thetaiotaomicron	DSM 2079	YCFA	2.83333	0.124722	-1.28333	0.00816497	1.22181	0.411946	-0.702705	0.647346	0.070155	0.093657	-1.82276	0.050478	6.34799	0.185672	-6.84953	0.166524	-0.232915	0.161183	0.075635	0.0623199	0.399205	0.145224	0.358865	0.361848	0.031965	0.065152	-0.05757	0.166123	0.03904	0.314018	-0.21586	0.0581758	-0.166025	0.0868801	-0.05558	0.0854323	0.80812	0.229929	-14.7233	0.370492	41.9817	1.29315	-0.75	0	18.0017	0.891627	2.69033
		YCFA-Glu	2.73333	0.124722	-1.10333	0	1.4134	0.294459	-1.85111	0.378221	-0.01042	0.0640712	-1.98922	0.0368591	16.3854	0.864339	-22.3751	1.02279	-0.17918	0.0727564	0.02523	0.0266884	0.14997	0.0995137	0.101235	0.262764	-0.06151	0.0144675	-0.31026	0.111839	-0.090665	0.22854	-0.26638	0.0406876	-0.25197	0.0507002	-1.10391	0.0317619	0.646675	0.147368	-19.127	0	50.6657	0.40344	-0.96	0	20.307	0.182013	3.78467
B. uniformis	PB-SWTWH	YCFA	1.55	0	-1.24333	0	1.52266	0.0444007	0.52253	0.121588	0.15163	0.00999401	-1.23147	0.0140804	1.67515	0.0356458	-1.59064	0.017568	-0.084965	0.00843022	0.133075	0.00496957	0.45132	0.0167948	0.87259	0.0402945	0.104425	0.00765387	0.123105	0.0168344	0.79317	0.0150835	-0.192045	0.00472626	-0.03613	0.00638162	-0.006345	0.014455	0.74851	0.0250154	-7.73833	2.08059	9.58867	1.36704	9.88967	1.88966	15.1433	5.64981	6.941
		YCFA-Glu	1.88333	0.0849837	-1.20667	0.0124722	1.60526	0.226758	0.141855	0.225953	0.18493	0.0536865	-0.224055	0.0667781	0.65669	0.0306072	1.30873	1.41617	0.18604	0.0684252	0.24272	0.0295766	0.48537	0.0795877	1.09566	0.211037	0.1592	0.04296	0.17345	0.0937151	0.898185	0.166718	-0.21893	0.0349115	0.002435	0.0446862	0.01277	0.0332816	1.01621	0.128075	-12.2367	0.0836872	8.188	0.237979	13.4307	0.433864	7.54967	0.843902	4.79467
B. uniformis	PB-SARUR	YCFA	1.40333	0.0524934	-1.08333	0.00816497	1.70072	0.248417	0.189445	0.44654	0.094545	0.0482699	-1.53708	0.0516096	2.07504	0.0113781	-1.6052	0.273154	-0.29615	0.0566136	0.115875	0.027005	0.385115	0.0841234	0.63449	0.226934	0.043575	0.0409807	0.03062	0.107029	0.33039	0.213592	-0.21313	0.0395474	-0.11707	0.0417857	-0.064445	0.0538821	0.61565	0.133432	-9.244	0.685624	4.51567	0.213831	12.8377	0.820766	8.75467	1.95694	3.291
		YCFA-Glu	1.62333	0.0402768	-1.08667	0.00471405	1.86602	0.171438	-0.823815	0.437524	-0.01254	0.070324	-1.56829	0.137707	4.21	0.517396	-8.90811	2.59969	-0.15464	0.167094	0.15723	0.0323552	0.06428	0.119175	0.22283	0.2944	-0.029095	0.0541297	-0.25292	0.13807	-0.261475	0.260753	-0.239395	0.0447919	-0.18108	0.053904	-0.18401	0.0613297	0.355335	0.175874	-12.717	0.667786	7.34467	0.240062	16.3467	0.952502	7.02167	0.792444	3.16
B. uniformis	PB-SMSXL	YCFA	1.33	0.0163299	-1.14333	0	1.60833	0.0808185	0.41276	0.105531	0.16058	0.0179485	-1.41806	0.0192898	2.81346	0.0751995	-2.29721	0.0630669	-0.133775	0.100095	0.159785	0.0165531	0.488605	0.0236568	0.865065	0.0560117	0.0835	0.010387	0.1367	0.0282846	0.440505	0.0566508	-0.1205	0.0102136	-0.04079	0.0144893	0.00622	0.016765	0.739735	0.0384005	-7.91967	0.727097	6.20567	0.329742	13.036	0.683449	13.708	1.72174	4.50233
		YCFA-Glu	1.65667	0.0654896	-1.11333	0.0244949	0.968955	0.844676	-1.41417	1.24523	-0.07171	0.197988	-1.40448	0.167181	3.07695	0.569025	-9.41122	5.21319	-0.491605	0.239606	0.072115	0.0521075	0.057275	0.32966	-0.016095	0.830634	-0.075845	0.144312	-0.330635	0.365542	-0.518535	0.625055	-0.33982	0.109729	-0.22879	0.165523	-0.22881	0.176357	0.270365	0.499359	-11.6103	0.533594	6.72833	0.328768	15.6727	0.35163	7.62333	0.673257	3.20333
B. uniformis	DSM 6597	YCFA	1.52	0.0408248	-0.973333	0.0355903	1.66288	0.429104	-0.524575	0.431863	0.118635	0.0681736	-1.87219	0.0487117	3.69927	0.864823	-3.84485	0.709186	-0.05559	0.101999	0.10269	0.0322325	0.471835	0.113548	0.576295	0.283574	0.05258	0.0424907	-0.02953	0.118791	0.160115	0.225767	-0.130215	0.0105648	-0.110885	0.0533597	-0.05128	0.0664169	0.7804	0.171029	-9.32767	1.61201	4.03067	0.164975	14.442	0.565527	8.835	1.4627	3.07533
		YCFA-Glu	1.37333	0.0309121	-0.78	0.0124722	3.72174	0.399101	-1.3224	0.194064	0.12197	0.0169494	-1.96981	0.0691869	11.6824	2.59972	-16.8523	2.85703	0.02289	0.0324696	0.172335	0.0537403	0.49709	0.0320755	0.664395	0.0795324	0.05005	0.0326184	-0.06315	0.0372704	0.276655	0.102136	-0.156045	0.0545826	-0.05988	0.0217176	-0.03981	0.0205725	0.88546	0.0559259	-10.3603	1.3753	4.08033	0.152452	19.653	1.06576	7.18133	0.815592	3.872
B. vulgatus	DSM 1447	YCFA	4.93333	0.286744	-1.73	0.0124722	0.7211	0.177183	-1.85291	0.208098	-0.07121	0.0588843	-1.53972	0.0596293	0.27675	0.100649	-0.39231	0.178662	-0.31725	0.0430795	0.072505	0.0116825	0.054745	0.106343	0.28091	0.140042	0.032775	0.0278749	-0.286945	0.0770677	-0.199045	0.173847	-0.0903	0.0120704	-0.29917	0.0105338	-0.035625	0.0373146	0.55078	0.0999207	-20.8033	0.197758	46.341	0.492343	-1.38067	0	12.515	0.383912	-0.27
		YCFA-Glu	5.53333	0.329983	-1.27	0.0188562	0.975755	0.214202	-2.08401	0.206813	0.71894	0.0378865	-1.38174	0.0310664	0.35336	0.13507	-2.59457	0.84272	-0.34164	0.0479411	0.12369	0.0135827	0.404775	0.0504495	-0.08657	0.114147	0.08728	0.0302107	-0.01076	0.0518833	0.103465	0.131924	-0.07834	0.020496	-0.958245	0.021322	0.013385	0.05291	0.65787	0.0818517	-18.5393	0.0879747	48.0003	0.739064	-0.96	0	17.955	0.604981	2.627
B. vulgatus	PB-SZEJJ	YCFA	3.16667	0.169967	-1.47	0.00471405	0.170645	0.770257	-2.26031	1.17495	-0.1866	0.186483	-1.58395	0.235148	1.00823	0.346175	-1.67115	1.09142	-0.56918	0.326403	0.026185	0.101575	0.18814	0.315066	-0.36466	0.749726	-0.093705	0.144179	-0.26463	0.352477	-0.47731	0.811384	-0.1646	0.144313	-0.30942	0.173976	-0.24353	0.165445	0.3736	0.500822	-17.1617	0.109168	46.6057	0.435407	-0.75	0	20.5167	0.378378	2.77867
		YCFA-Glu	2.93333	0.0471405	-1.28667	0.00942809	0.67618	0.334963	-2.55739	0.434547	-0.177855	0.077405	-1.88907	0.0900251	3.20205	0.87805	-9.39817	3.37269	-0.3586	0.119326	0.02087	0.0396773	0.067585	0.136751	-0.32523	0.327999	-0.09097	0.0644292	-0.365465	0.151868	-0.545445	0.303521	-0.20746	0.0569833	-0.30911	0.074956	-0.286265	0.0725703	0.421615	0.219243	-18.5423	0.0020548	52.2653	0.18291	-0.96	0	20.0577	0.414187	2.94033
B. xylanisolvens	DSM 18836	YCFA	3.13333	0.169967	-1.59333	0.0339935	0.70297	0.38721	-0.024385	0.570416	-0.01683	0.106029	-1.96682	0.0531824	7.34832	0.286143	-7.74554	0.0555185	-0.00407	0.143852	0.127215	0.0334237	0.04522	0.141034	0.703325	0.342556	0.026575	0.0683694	-0.36203	0.155882	-0.078805	0.358327	-0.20494	0.0637571	-0.198405	0.0475795	-0.08269	0.0725726	0.678325	0.219834	-21.173	0.705585	47.3993	0.429028	-1.38067	0	15.4347	0.279887	1.494
		YCFA-Glu	2.4	0.0816497	-0.14	0.0124722	2.16353	0.164397	-0.318195	0.167396	0.73792	0.0432202	-1.90637	0.0117662	60.8381	0.8478	-68.0795	0.0931131	0.183435	0.0453453	0.170245	0.0176646	-0.32255	0.0544608	0.246255	0.129135	0.032455	0.0213236	-0.56293	0.0419575	0.43023	0.184432	-0.436265	0.0191584	-0.951705	0.0209066	-0.085175	0.0202622	0.552445	0.0717665	-19.127	0	45.008	1.4499	-0.96	0	22.0863	0.655681	7.57767
[truncated: 7 more columns]

## Sheet: Suppl. Data File_2
Species	Strain	Medium	ΔGABA (mM/OD600)
			mean	SD
B. caccae	DSM 19024	YCFA	0.31281	0.0322163
		YCFA-Glu	0.169328	0.0157209
B. dorei	PB-SNPAX	YCFA	0.263093	0.0283589
		YCFA-Glu	2.76865	0.503597
B. faecis	DSM 24798	YCFA	4.50819	1.47785
		YCFA-Glu	2.66406	0.526704
B. faecis	PB-SESWS	YCFA	1.69075	0.291417
		YCFA-Glu	14.037	3.37351
B. fragilis	DSM 2151	YCFA	0.0646731	0.00590721
		YCFA-Glu	0.0468822	0.00212493
B. fragilis	PB-SZSJC	YCFA	1.29166	0.229328
		YCFA-Glu	8.86562	0.242697
B. intestinalis	DSM 17393	YCFA	1.61722	0.331263
		YCFA-Glu	9.6392	0.547212
B. ovatus	DSM 1896	YCFA	2.53756	0.10986
		YCFA-Glu	20.7961	1.61573
B. plebeius	PB-SLKZP	YCFA	0	0
		YCFA-Glu	0	0
B. thetaiotaomicron	DSM 2079	YCFA	2.24275	0.070409
		YCFA-Glu	5.99296	0.0584382
B. uniformis	PB-SWTWH	YCFA	1.08074	0.0229973
		YCFA-Glu	0.34989	0.0288416
B. uniformis	PB-SARUR	YCFA	1.48047	0.0484786
		YCFA-Glu	2.58813	0.263829
B. uniformis	PB-SMSXL	YCFA	2.11513	0.0383983
		YCFA-Glu	1.87369	0.414327
B. uniformis	DSM 6597	YCFA	2.42046	0.501667
		YCFA-Glu	8.49726	1.82326
B. vulgatus	DSM 1447	YCFA	0.0551655	0.0168147
		YCFA-Glu	0.0655368	0.0291906
B. vulgatus	PB-SZEJJ	YCFA	0.314484	0.0924373
		YCFA-Glu	1.08729	0.279778
B. xylanisolvens	DSM 18836	YCFA	2.35693	0.218411
		YCFA-Glu	25.3799	0.976656

## Sheet: Suppl. Data File_3
assembly_accession	bioproject	biosample	organism_name	Genus	Species	Strain	infraspecific_name	assembly_level	num_SCG_hits	uniq_SCG_hits	perc_comp	perc_redund	Host	Isolation source	glutamate decarboxylase	glutaminase	glutamate/gamma-aminobutyrate antiporter	two pore domain potassium channel family protein	arginine decarboxylase	arginine deiminase	ornithine decarboxylase	lysine decarboxylase	tyrosine decarboxylase	histidine decarboxylase
GCF_003463365	PRJNA224116	SAMN09736702	Bacteroides stercorirosoris	Bacteroides	stercorirosoris	NA	OF03-9BH	Scaffold	74	66	89.19	12.16	Human	Gastrointestinal tract	1	0	1	1	0	0	0	0	0	0
GCF_902385355	PRJNA224116	SAMEA5851777	Bacteroides stercorirosoris	Bacteroides	stercorirosoris	NA	NA	Scaffold	74	66	89.19	12.16	Human	Gastrointestinal tract	1	0	1	1	0	0	0	0	0	0
GCF_000598605	PRJNA224116	SAMN02314531	Bacteroides fragilis str. 3783N1-8	Bacteroides	fragilis	str.	3783N1-8	Contig	74	69	93.24	10.81	Human	Gastrointestinal tract	1	1	1	1	0	0	0	0	0	0
GCF_000613385	PRJNA224116	SAMD00004211	Bacteroides acidifaciens JCM 10556	Bacteroides	acidifaciens	JCM	JCM 10556	Contig	73	67	90.54	10.81	Mouse	Gastrointestinal tract	0	0	0	0	0	0	0	0	0	0
GCF_000613545	PRJNA224116	SAMD00003711	Bacteroides massiliensis B84634 = Timone 84634 = DSM 17679 = JCM 13223	Bacteroides	massiliensis	B84634	JCM 13223	Contig	74	66	89.19	10.81	Human	Blood	1	2	1	1	0	0	0	0	0	0
GCF_003865075	PRJNA224116	SAMD00143385	Bacteroides sp. KCTC 15687	Bacteroides	sp.	KCTC	KCTC 15687	Contig	72	67	90.54	10.81	Human	Gastrointestinal tract	1	1	1	1	0	0	0	0	0	0
GCF_008572665	PRJNA224116	SAMN11943401	Bacteroides caccae	Bacteroides	caccae	NA	BIOML-A15	Scaffold	73	66	89.19	10.81	Human	Gastrointestinal tract	1	1	1	1	0	0	0	0	0	0
GCF_000156195	PRJNA224116	SAMN00008774	Bacteroides finegoldii DSM 17565	Bacteroides	finegoldii	DSM	DSM 17565	Scaffold	74	68	91.89	9.46	Human	Gastrointestinal tract	1	1	1	2	0	0	0	0	0	0
GCF_000598465	PRJNA224116	SAMN02314535	Bacteroides fragilis str. 3986 T(B)9	Bacteroides	fragilis	str.	3986 T(B)9	Contig	74	68	91.89	9.46	Human	Gastrointestinal tract	1	1	1	2	0	0	0	0	0	0
GCF_000598485	PRJNA224116	SAMN02363970	Bacteroides fragilis str. 3998T(B)3	Bacteroides	fragilis	str.	3998T(B)3	Contig	74	69	93.24	9.46	Human	Gastrointestinal tract	1	1	1	1	0	0	0	0	0	0
GCF_000613665	PRJNA224116	SAMD00012956	Bacteroides gallinarum DSM 18171 = JCM 13658	Bacteroides	gallinarum	DSM	JCM 13658	Contig	73	66	89.19	9.46	Chicken	Gastrointestinal tract	1	1	1	1	0	0	0	0	0	0
GCF_000614165	PRJNA224116	SAMD00010222	Bacteroides stercorirosoris JCM 17103	Bacteroides	stercorirosoris	JCM	JCM 17103	Contig	74	69	93.24	9.46	Chinchilla	Gastrointestinal tract	1	1	2	0	0	0	0	0	0	0
GCF_000599345	PRJNA224116	SAMN02363971	Bacteroides fragilis str. S36L12	Bacteroides	fragilis	str.	S36L12	Contig	74	70	94.59	8.11	Human	Gastrointestinal tract	1	1	1	1	0	0	0	0	0	0
GCF_002959635	PRJNA224116	SAMN08570052	Bacteroides ovatus	Bacteroides	ovatus	NA	ATCC 8483	Contig	74	69	93.24	8.11	ND	ND	1	1	1	1	0	0	0	0	0	0
GCF_003463855	PRJNA224116	SAMN09736625	Bacteroides thetaiotaomicron	Bacteroides	thetaiotaomicron	NA	AM51-2	Scaffold	74	68	91.89	8.11	Human	Gastrointestinal tract	1	1	1	1	0	0	0	0	0	0
GCF_003474175	PRJNA224116	SAMN09734693	Bacteroides stercoris	Bacteroides	stercoris	NA	AF41-6	Scaffold	73	67	90.54	8.11	Human	Gastrointestinal tract	1	1	1	1	0	0	0	0	0	0
GCF_008569025	PRJNA224116	SAMN11943588	Bacteroides intestinalis	Bacteroides	intestinalis	NA	BIOML-A2	Scaffold	63	57	77.03	8.11	Human	Gastrointestinal tract	1	2	1	1	0	0	0	0	0	0
GCF_009020165	PRJNA224116	SAMN11944068	Bacteroides uniformis	Bacteroides	uniformis	NA	BIOML-A37	Scaffold	73	67	90.54	8.11	Human	Gastrointestinal tract	1	2	1	1	0	0	0	0	0	0
GCF_000463315	PRJNA224116	SAMN02436915	Bacteroides cellulosilyticus WH2	Bacteroides	cellulosilyticus	WH2	WH2	Contig	73	68	91.89	6.76	Human	Gastrointestinal tract	1	2	1	1	0	0	0	0	0	0
GCF_000511755	PRJNA224116	SAMD00016376	Bacteroides pyogenes DSM 20611 = JCM 6294	Bacteroides	pyogenes	DSM	JCM 6294	Contig	71	67	90.54	6.76	Swine	Gastrointestinal tract	0	1	0	0	0	0	0	0	0	0
GCF_000517545	PRJNA224116	SAMD00011359	Bacteroides reticulotermitis JCM 10512	Bacteroides	reticulotermitis	JCM	JCM 10512	Contig	73	68	91.89	6.76	Termite	Gastrointestinal tract	0	0	0	0	0	0	0	0	0	0
GCF_000599265	PRJNA224116	SAMN02315074	Bacteroides fragilis str. 1007-1-F #3	Bacteroides	fragilis	str.	1007-1-F #3	Contig	73	70	94.59	6.76	Human	Gastrointestinal tract	1	1	1	1	0	0	0	0	0	0
GCF_000613745	PRJNA224116	SAMD00009459	Bacteroides propionicifaciens DSM 19291 = JCM 14649	Bacteroides	propionicifaciens	DSM	JCM 14649	Contig	73	68	91.89	6.76	Cattle	Gastrointestinal tract	1	2	1	0	0	0	0	0	0	0
GCF_000614125	PRJNA224116	SAMD00002732	Bacteroides rodentium JCM 16496	Bacteroides	rodentium	JCM	JCM 16496	Contig	73	69	93.24	6.76	Chinchilla	Gastrointestinal tract	1	0	2	0	0	0	0	0	0	0
GCF_000614185	PRJNA224116	SAMD00010076	Bacteroides sartorii JCM 17136 = DSM 21941	Bacteroides	sartorii	JCM	JCM 17136	Contig	74	69	93.24	6.76	Mouse	Gastrointestinal tract	1	1	1	0	0	0	0	0	0	0
GCF_000699885	PRJNA224116	SAMN02370940	Bacteroides uniformis str. 3978 T3 i	Bacteroides	uniformis	str.	3978 T3 i	Contig	73	69	93.24	6.76	Human	Tissue	1	1	1	1	0	0	0	0	0	0
GCF_001049555	PRJNA224116	SAMEA3334962	Bacteroides thetaiotaomicron	Bacteroides	thetaiotaomicron	NA	NA	Contig	73	68	91.89	6.76	Mouse	Gastrointestinal tract	1	1	1	1	0	0	0	0	0	0
GCF_001315765	PRJNA224116	SAMD00017009	Bacteroides coprophilus JCM 13817	Bacteroides	coprophilus	JCM	JCM 13817	Contig	73	68	91.89	6.76	ND	ND	0	0	0	0	0	0	0	0	0	0
GCF_003436345	PRJNA224116	SAMN09736992	Bacteroides sp. D20	Bacteroides	sp.	D20	TM06-34	Contig	72	67	90.54	6.76	Human	Gastrointestinal tract	1	2	1	1	0	0	0	0	0	0
GCF_003436415	PRJNA224116	SAMN09736989	Bacteroides stercoris	Bacteroides	stercoris	NA	TM06-26	Contig	73	68	91.89	6.76	Human	Gastrointestinal tract	0	1	1	1	0	0	0	0	0	0
GCF_003438465	PRJNA224116	SAMN09736798	Bacteroides uniformis	Bacteroides	uniformis	NA	OM05-12BH	Scaffold	73	68	91.89	6.76	Human	Gastrointestinal tract	1	1	1	1	0	0	0	0	0	0
GCF_003439845	PRJNA224116	SAMN09736717	Bacteroides thetaiotaomicron	Bacteroides	thetaiotaomicron	NA	OF05-16BH	Scaffold	74	69	93.24	6.76	Human	Gastrointestinal tract	1	1	1	1	0	0	0	0	0	0
GCF_003459465	PRJNA224116	SAMN09734444	Bacteroides cellulosilyticus	Bacteroides	cellulosilyticus	NA	AF22-3AC	Scaffold	73	68	91.89	6.76	Human	Gastrointestinal tract	1	2	1	1	0	0	0	0	0	0
GCF_003466675	PRJNA224116	SAMN09736600	Bacteroides stercoris	Bacteroides	stercoris	NA	AM47-5	Contig	72	67	90.54	6.76	Human	Gastrointestinal tract	0	1	1	1	0	0	0	0	0	0
GCF_003474005	PRJNA224116	SAMN09734716	Bacteroides thetaiotaomicron	Bacteroides	thetaiotaomicron	NA	AF45-16BH	Scaffold	74	69	93.24	6.76	Human	Gastrointestinal tract	1	1	1	1	0	0	0	0	0	0
GCF_003602825	PRJNA224116	SAMN09736658	Bacteroides sp. CF01-10NS	Bacteroides	sp.	CF01-10NS	CF01-10NS	Scaffold	74	69	93.24	6.76	Human	Gastrointestinal tract	0	1	1	1	0	0	0	0	0	0
GCF_003602935	PRJNA224116	SAMN09736639	Bacteroides sp. AM54-2NS	Bacteroides	sp.	AM54-2NS	AM54-2NS	Scaffold	74	70	94.59	6.76	Human	Gastrointestinal tract	1	0	1	1	0	0	0	0	0	0
GCF_008571445	PRJNA224116	SAMN11943464	Bacteroides finegoldii	Bacteroides	finegoldii	NA	BIOML-A4	Contig	74	70	94.59	6.76	Human	Gastrointestinal tract	1	1	1	1	0	0	0	0	0	0
GCF_008571475	PRJNA224116	SAMN11943463	Bacteroides finegoldii	Bacteroides	finegoldii	NA	BIOML-A3	Contig	74	69	93.24	6.76	Human	Gastrointestinal tract	1	1	1	1	0	0	0	0	0	0
GCF_008571515	PRJNA224116	SAMN11943462	Bacteroides finegoldii	Bacteroides	finegoldii	NA	BIOML-A2	Contig	74	69	93.24	6.76	Human	Gastrointestinal tract	1	1	1	1	0	0	0	0	0	0
GCF_008572245	PRJNA224116	SAMN11943423	Bacteroides cellulosilyticus	Bacteroides	cellulosilyticus	NA	BIOML-A5	Scaffold	72	68	91.89	6.76	Human	Gastrointestinal tract	1	2	1	1	0	0	0	0	0	0
GCF_009019275	PRJNA224116	SAMN11944111	Bacteroides uniformis	Bacteroides	uniformis	NA	BIOML-A80	Contig	73	69	93.24	6.76	Human	Gastrointestinal tract	1	1	1	1	0	0	0	0	0	0
GCF_000154125	PRJNA224116	SAMN00627058	Bacteroides ovatus ATCC 8483	Bacteroides	ovatus	ATCC	ATCC 8483	Scaffold	74	70	94.59	5.41	Human	Gastrointestinal tract	1	1	1	1	0	0	0	0	0	0
GCF_000157915	PRJNA224116	SAMN00008769	Bacteroides coprophilus DSM 18228 = JCM 13818	Bacteroides	coprophilus	DSM	DSM 18228	Scaffold	74	70	94.59	5.41	Human	Gastrointestinal tract	0	0	0	0	0	0	0	0	0	0
GCF_000158035	PRJNA224116	SAMN00008759	Bacteroides cellulosilyticus DSM 14838	Bacteroides	cellulosilyticus	DSM	DSM 14838	Scaffold	73	69	93.24	5.41	Human	Gastrointestinal tract	1	2	1	1	0	0	0	0	0	0
GCF_000162515	PRJNA224116	SAMN02463759	Bacteroides sp. 1_1_14	Bacteroides	sp.	1_1_14	1_1_14	Scaffold	73	69	93.24	5.41	Human	Gastrointestinal tract	1	1	1	1	0	0	0	0	0	0
GCF_000162555	PRJNA224116	SAMN02463761	Bacteroides sp. 3_1_23	Bacteroides	sp.	3_1_23	3_1_23	Scaffold	74	70	94.59	5.41	Human	Gastrointestinal tract	1	1	1	1	0	0	0	0	0	0
GCF_000273015	PRJNA224116	SAMN02463917	Bacteroides cellulosilyticus CL02T12C19	Bacteroides	cellulosilyticus	CL02T12C19	CL02T12C19	Scaffold	74	70	94.59	5.41	Human	Gastrointestinal tract	1	2	1	1	0	0	0	0	0	0
GCF_000315485	PRJNA224116	SAMN02463851	Bacteroides oleiciplenus YIT 12058	Bacteroides	oleiciplenus	YIT	YIT 12058	Scaffold	74	71	95.95	5.41	Human	Gastrointestinal tract	1	2	1	1	0	0	0	0	0	0
GCF_000511735	PRJNA224116	SAMD00013505	Bacteroides pyogenes JCM 6292	Bacteroides	pyogenes	JCM	JCM 6292	Contig	71	67	90.54	5.41	Swine	Gastrointestinal tract	0	1	0	0	0	0	0	0	0	0
GCF_000513195	PRJNA224116	SAMEA3138833	Bacteroides timonensis	Bacteroides	timonensis	NA	NA	Contig	73	69	93.24	5.41	Human	Gastrointestinal tract	1	1	1	1	0	0	0	0	0	0
GCF_000526555	PRJNA224116	SAMN02584945	Bacteroides sp. 14(A)	Bacteroides	sp.	14(A)	14(A)	Contig	74	70	94.59	5.41	Hoatzin	ND	1	2	1	1	0	0	0	0	0	0
GCF_000598265	PRJNA224116	SAMN02314432	Bacteroides fragilis str. 1007-1-F #8	Bacteroides	fragilis	str.	1007-1-F #8	Contig	73	69	93.24	5.41	Human	Gastrointestinal tract	1	1	1	1	0	0	0	0	0	0
GCF_000598865	PRJNA224116	SAMN02315072	Bacteroides fragilis str. 3-F-2 #6	Bacteroides	fragilis	str.	3-F-2 #6	Contig	73	71	95.95	5.41	Human	Gastrointestinal tract	1	1	1	1	0	0	0	0	0	0
GCF_000613645	PRJNA224116	SAMD00015967	Bacteroides barnesiae DSM 18169 = JCM 13652	Bacteroides	barnesiae	DSM	JCM 13652	Contig	74	70	94.59	5.41	Chicken	Gastrointestinal tract	0	0	0	0	0	0	0	0	0	0
GCF_000613825	PRJNA224116	SAMD00016568	Bacteroides graminisolvens DSM 19988 = JCM 15093	Bacteroides	graminisolvens	DSM	JCM 15093	Contig	72	68	91.89	5.41	Cattle	Gastrointestinal tract	0	0	0	0	0	0	0	0	0	0
GCF_000614145	PRJNA224116	SAMD00004031	Bacteroides faecichinchillae JCM 17102	Bacteroides	faecichinchillae	JCM	JCM 17102	Contig	73	69	93.24	5.41	Chinchilla	Gastrointestinal tract	1	0	1	1	0	0	0	0	0	0
GCF_000699825	PRJNA224116	SAMN02370943	Bacteroides uniformis str. 3978 T3 ii	Bacteroides	uniformis	str.	3978 T3 ii	Contig	57	53	71.62	5.41	Human	Tissue	1	1	1	1	0	0	0	0	0	0
GCF_001315745	PRJNA224116	SAMD00017008	Bacteroides coprophilus JCM 13816	Bacteroides	coprophilus	JCM	JCM 13816	Contig	74	71	95.95	5.41	ND	ND	0	0	0	0	0	0	0	0	0	0
GCF_001315785	PRJNA224116	SAMD00017010	Bacteroides coprophilus DSM 18228 = JCM 13818	Bacteroides	coprophilus	DSM	JCM 13818	Contig	73	70	94.59	5.41	Human	Gastrointestinal tract	0	0	0	0	0	0	0	0	0	0
GCA_000807675	PRJNA270275	SAMN03265381	Eubacterium limosum DSM 20543	Eubacterium	limosum	ATCC 8486	DSM 20543	Complete Genome	70	69	93.24	1.35	Human	Gastrointestinal tract	1	1	1	0	0	0	0	0	0	0
GCF_001373135	PRJNA224116	SAMEA3217995	Bacteroides thetaiotaomicron	Bacteroides	thetaiotaomicron	NA	2e6A	Contig	68	64	86.49	5.41	Human	Gastrointestinal tract	1	1	1	1	0	0	0	0	0	0
GCF_001535595	PRJNA224116	SAMN03653598	Bacteroides cellulosilyticus	Bacteroides	cellulosilyticus	NA	CL09T06C25	Scaffold	73	69	93.24	5.41	Human	Gastrointestinal tract	1	2	1	1	0	0	0	0	0	0
GCF_001578635	PRJNA224116	SAMN03956430	Bacteroides intestinalis	Bacteroides	intestinalis	NA	KLE1704	Scaffold	72	68	91.89	5.41	Human	Gastrointestinal tract	1	2	1	1	0	0	0	0	0	0
GCF_003121505	PRJNA224116	SAMN08832786	Bacteroides faecis	Bacteroides	faecis	NA	8736	Contig	73	69	93.24	5.41	Human	Gastrointestinal tract	1	1	1	1	0	0	0	0	0	0
GCF_003435255	PRJNA224116	SAMN09736645	Bacteroides sp. AM56-10ce	Bacteroides	sp.	AM56-10ce	AM56-10ce	Scaffold	74	71	95.95	5.41	Human	Gastrointestinal tract	0	1	1	1	0	0	0	0	0	0
GCF_003439715	PRJNA224116	SAMN09736774	Bacteroides sp. 4_1_36	Bacteroides	sp.	4_1_36	OM03-9	Scaffold	73	69	93.24	5.41	Human	Gastrointestinal tract	0	0	1	1	0	0	0	0	0	0
GCF_003457665	PRJNA224116	SAMN09734556	Bacteroides cellulosilyticus	Bacteroides	cellulosilyticus	NA	AF29-17	Scaffold	73	69	93.24	5.41	Human	Gastrointestinal tract	1	2	1	1	0	0	0	0	0	0
GCF_003460035	PRJNA224116	SAMN09734335	Bacteroides cellulosilyticus	Bacteroides	cellulosilyticus	NA	AF17-25	Scaffold	73	69	93.24	5.41	Human	Gastrointestinal tract	1	2	1	1	0	0	0	0	0	0
GCF_003462285	PRJNA224116	SAMN09736317	Bacteroides sp. AM25-34	Bacteroides	sp.	AM25-34	AM25-34	Scaffold	74	71	95.95	5.41	Human	Gastrointestinal tract	1	2	1	1	0	0	0	0	0	0
GCF_003463095	PRJNA224116	SAMN09736686	Bacteroides thetaiotaomicron	Bacteroides	thetaiotaomicron	NA	OF03-10BH	Contig	74	70	94.59	5.41	Human	Gastrointestinal tract	1	1	1	1	0	0	0	0	0	0
GCF_003463835	PRJNA224116	SAMN09736626	Bacteroides stercoris	Bacteroides	stercoris	NA	AM51-2BH	Contig	72	68	91.89	5.41	Human	Gastrointestinal tract	1	1	1	1	0	0	0	0	0	0
GCF_003471885	PRJNA224116	SAMN09734829	Bacteroides sp. AM16-24	Bacteroides	sp.	AM16-24	AM16-24	Scaffold	74	70	94.59	5.41	Human	Gastrointestinal tract	1	2	1	1	0	0	0	0	0	0
GCF_004167865	PRJNA224116	SAMN10239564	Bacteroides cellulosilyticus	Bacteroides	cellulosilyticus	NA	bk_0021	Contig	72	68	91.89	5.41	Human	Gastrointestinal tract	1	2	1	1	0	0	0	0	0	0
GCF_004569485	PRJNA224116	SAMN11126860	Bacteroides acidifaciens	Bacteroides	acidifaciens	NA	P2318	Contig	74	70	94.59	5.41	Mouse	Oral cavity	0	0	0	0	0	0	0	0	0	0
GCF_008571345	PRJNA224116	SAMN11943469	Bacteroides finegoldii	Bacteroides	finegoldii	NA	BIOML-A9	Contig	74	70	94.59	5.41	Human	Gastrointestinal tract	1	1	1	1	0	0	0	0	0	0
GCF_008571355	PRJNA224116	SAMN11943467	Bacteroides finegoldii	Bacteroides	finegoldii	NA	BIOML-A7	Scaffold	74	70	94.59	5.41	Human	Gastrointestinal tract	1	1	1	1	0	0	0	0	0	0
GCF_008571365	PRJNA224116	SAMN11943470	Bacteroides finegoldii	Bacteroides	finegoldii	NA	BIOML-A10	Contig	74	70	94.59	5.41	Human	Gastrointestinal tract	1	1	1	1	0	0	0	0	0	0
GCF_008571395	PRJNA224116	SAMN11943468	Bacteroides finegoldii	Bacteroides	finegoldii	NA	BIOML-A8	Scaffold	74	70	94.59	5.41	Human	Gastrointestinal tract	1	1	1	1	0	0	0	0	0	0
GCF_008571435	PRJNA224116	SAMN11943466	Bacteroides finegoldii	Bacteroides	finegoldii	NA	BIOML-A6	Contig	74	70	94.59	5.41	Human	Gastrointestinal tract	1	1	1	1	0	0	0	0	0	0
GCF_008571465	PRJNA224116	SAMN11943465	Bacteroides finegoldii	Bacteroides	finegoldii	NA	BIOML-A5	Contig	74	70	94.59	5.41	Human	Gastrointestinal tract	1	1	1	1	0	0	0	0	0	0
GCF_008571525	PRJNA224116	SAMN11943461	Bacteroides finegoldii	Bacteroides	finegoldii	NA	BIOML-A1	Contig	74	70	94.59	5.41	Human	Gastrointestinal tract	1	1	1	1	0	0	0	0	0	0
GCF_008571615	PRJNA224116	SAMN11943460	Bacteroides faecis	Bacteroides	faecis	NA	BIOML-A6	Scaffold	72	68	91.89	5.41	Human	Gastrointestinal tract	1	1	1	1	0	0	0	0	0	0
GCF_008572225	PRJNA224116	SAMN11943425	Bacteroides cellulosilyticus	Bacteroides	cellulosilyticus	NA	BIOML-A7	Contig	72	68	91.89	5.41	Human	Gastrointestinal tract	1	2	1	1	0	0	0	0	0	0
GCF_008572235	PRJNA224116	SAMN11943424	Bacteroides cellulosilyticus	Bacteroides	cellulosilyticus	NA	BIOML-A6	Contig	73	69	93.24	5.41	Human	Gastrointestinal tract	1	2	1	1	0	0	0	0	0	0
GCF_008572295	PRJNA224116	SAMN11943421	Bacteroides cellulosilyticus	Bacteroides	cellulosilyticus	NA	BIOML-A3	Scaffold	73	70	94.59	5.41	Human	Gastrointestinal tract	1	2	1	1	0	0	0	0	0	0
GCF_009019615	PRJNA224116	SAMN11944094	Bacteroides uniformis	Bacteroides	uniformis	NA	BIOML-A63	Contig	73	71	95.95	5.41	Human	Gastrointestinal tract	1	1	1	1	0	0	0	0	0	0
GCF_009025175	PRJNA224116	SAMN11943814	Bacteroides stercoris	Bacteroides	stercoris	NA	BIOML-A2	Contig	72	68	91.89	5.41	Human	Gastrointestinal tract	1	1	1	1	0	0	0	0	0	0
GCF_009102105	PRJNA224116	SAMN11944321	Bacteroides xylanisolvens	Bacteroides	xylanisolvens	NA	BIOML-A57	Contig	74	70	94.59	5.41	Human	Gastrointestinal tract	1	1	1	1	0	0	0	0	0	0
GCF_009102405	PRJNA224116	SAMN11944294	Bacteroides xylanisolvens	Bacteroides	xylanisolvens	NA	BIOML-A30	Scaffold	69	65	87.84	5.41	Human	Gastrointestinal tract	1	1	1	1	0	0	0	0	0	0
GCF_010206385	PRJNA224116	SAMN12158236	Bacteroides acidifaciens	Bacteroides	acidifaciens	NA	MD185	Contig	74	70	94.59	5.41	Mouse	Gastrointestinal tract	0	0	0	0	0	0	0	0	0	0
GCF_000009925	PRJNA224116	SAMD00061068	Bacteroides fragilis YCH46	Bacteroides	fragilis	YCH46	YCH46	Complete Genome	73	71	95.95	2.7	Human	Gastrointestinal tract	1	1	1	1	0	0	0	0	0	0
GCF_000011065	PRJNA224116	SAMN02604314	Bacteroides thetaiotaomicron VPI-5482	Bacteroides	thetaiotaomicron	VPI-5482	VPI-5482	Complete Genome	73	70	94.59	4.05	Human	Gastrointestinal tract	1	1	1	1	0	0	0	0	0	0
GCF_900142015	PRJNA224116	SAMN05444350	Bacteroides stercorirosoris	Bacteroides	stercorirosoris	NA	DSM 26884	Contig	74	70	94.59	5.41	Human	Gastrointestinal tract	1	2	1	1	0	0	0	0	0	0
GCF_900624855	PRJNA224116	SAMEA5128822	Bacteroides cellulosilyticus WH2	Bacteroides	cellulosilyticus	WH2	NA	Contig	73	69	93.24	5.41	Human	Gastrointestinal tract	1	2	1	1	0	0	0	0	0	0
GCF_902374815	PRJNA224116	SAMEA5850925	Bacteroides oleiciplenus	Bacteroides	oleiciplenus	NA	NA	Scaffold	74	71	95.95	5.41	Human	Gastrointestinal tract	1	2	1	1	0	0	0	0	0	0
GCF_902387305	PRJNA224116	SAMEA5851960	Bacteroides cellulosilyticus	Bacteroides	cellulosilyticus	NA	NA	Scaffold	73	69	93.24	5.41	Human	Gastrointestinal tract	1	2	1	1	0	0	0	0	0	0
GCF_000012825	PRJNA224116	SAMN02604309	Bacteroides vulgatus ATCC 8482	Bacteroides	vulgatus	ATCC	ATCC 8482	Complete Genome	74	72	97.3	2.7	Human	Gastrointestinal tract	1	2	1	2	0	0	0	0	0	0
GCF_000163675	PRJNA224116	SAMN02463819	Bacteroides sp. D22	Bacteroides	sp.	D22	D22	Scaffold	74	71	95.95	4.05	Human	Gastrointestinal tract	1	1	1	0	0	0	0	0	0	0
GCF_000172175	PRJNA224116	SAMN00000015	Bacteroides intestinalis DSM 17393	Bacteroides	intestinalis	DSM	DSM 17393	Contig	74	71	95.95	4.05	Human	Gastrointestinal tract	1	2	1	1	0	0	0	0	0	0
GCF_000025985	PRJNA224116	SAMEA1705957	Bacteroides fragilis NCTC 9343	Bacteroides	fragilis	NCTC	NA	Complete Genome	73	71	95.95	2.7	Human	Gastrointestinal tract	1	1	1	1	0	0	0	0	0	0
GCF_000218325	PRJNA224116	SAMN02463791	Bacteroides ovatus 3_8_47FAA	Bacteroides	ovatus	3_8_47FAA	3_8_47FAA	Scaffold	73	70	94.59	4.05	Human	Gastrointestinal tract	1	1	1	1	0	0	0	0	0	0
GCF_000273035	PRJNA224116	SAMN02463918	Bacteroides dorei CL02T00C15	Bacteroides	dorei	CL02T00C15	CL02T00C15	Scaffold	74	71	95.95	4.05	Human	Gastrointestinal tract	1	2	1	1	0	0	0	0	0	0
GCF_000273055	PRJNA224116	SAMN02463919	Bacteroides dorei CL02T12C06	Bacteroides	dorei	CL02T12C06	CL02T12C06	Scaffold	74	71	95.95	4.05	Human	Gastrointestinal tract	1	2	1	1	0	0	0	0	0	0
GCF_000273135	PRJNA224116	SAMN02463924	Bacteroides fragilis CL05T12C13	Bacteroides	fragilis	CL05T12C13	CL05T12C13	Scaffold	74	71	95.95	4.05	Human	ND	1	1	1	1	0	0	0	0	0	0
GCF_000273295	PRJNA224116	SAMN02463934	Bacteroides vulgatus CL09T03C04	Bacteroides	vulgatus	CL09T03C04	CL09T03C04	Scaffold	74	71	95.95	4.05	Human	Gastrointestinal tract	1	2	1	2	0	0	0	0	0	0
GCF_000273765	PRJNA224116	SAMN02463923	Bacteroides fragilis CL05T00C42	Bacteroides	fragilis	CL05T00C42	CL05T00C42	Scaffold	74	71	95.95	4.05	Human	ND	1	1	1	1	0	0	0	0	0	0
GCF_000297695	PRJNA224116	SAMN02463952	Bacteroides fragilis HMW 610	Bacteroides	fragilis	HMW	HMW 610	Scaffold	73	70	94.59	4.05	Human	ND	1	1	1	1	0	0	0	0	0	0
GCF_000297755	PRJNA224116	SAMN02463954	Bacteroides fragilis HMW 616	Bacteroides	fragilis	HMW	HMW 616	Scaffold	73	70	94.59	4.05	Human	ND	1	1	1	1	0	0	0	0	0	0
GCF_000373085	PRJNA224116	SAMN02441379	Bacteroides massiliensis B84634 = Timone 84634 = DSM 17679 = JCM 13223	Bacteroides	massiliensis	B84634	DSM 17679	Scaffold	74	71	95.95	4.05	Human	Blood	1	2	1	1	0	0	0	0	0	0
GCF_000382445	PRJNA224116	SAMN02596944	Bacteroides massiliensis B84634 = Timone 84634 = DSM 17679 = JCM 13223	Bacteroides	massiliensis	B84634	DSM 17679	Scaffold	74	71	95.95	4.05	Human	Blood	1	2	1	1	0	0	0	0	0	0
GCF_000403175	PRJNA224116	SAMN01730985	Bacteroides uniformis dnLKV2	Bacteroides	uniformis	dnLKV2	dnLKV2	Scaffold	73	70	94.59	4.05	Mouse	Gastrointestinal tract	1	2	1	1	0	0	0	0	0	0
GCF_000499785	PRJNA224116	SAMEA3138831	Bacteroides neonati	Bacteroides	neonati	NA	MS4	Scaffold	71	68	91.89	4.05	Human	Gastrointestinal tract	1	1	2	1	0	0	0	0	0	0
GCF_000598205	PRJNA224116	SAMN02314428	Bacteroides fragilis str. 3988 T1	Bacteroides	fragilis	str.	3988 T1	Contig	73	70	94.59	4.05	Human	Gastrointestinal tract	1	1	1	1	0	0	0	0	0	0
GCF_000598225	PRJNA224116	SAMN02314532	Bacteroides fragilis str. 3996 N(B) 6	Bacteroides	fragilis	str.	3996 N(B) 6	Contig	73	71	95.95	4.05	Human	Gastrointestinal tract	1	1	1	1	0	0	0	0	0	0
GCF_000598525	PRJNA224116	SAMN02314403	Bacteroides fragilis str. J-143-4	Bacteroides	fragilis	str.	J-143-4	Contig	73	71	95.95	4.05	Human	Gastrointestinal tract	1	1	1	1	0	0	0	0	0	0
GCF_000598665	PRJNA224116	SAMN02314430	Bacteroides fragilis str. S23 R14	Bacteroides	fragilis	str.	S23 R14	Contig	73	70	94.59	4.05	Human	Gastrointestinal tract	1	1	1	1	0	0	0	0	0	0
GCF_000598765	PRJNA224116	SAMN02315069	Bacteroides fragilis str. S38L3	Bacteroides	fragilis	str.	S38L3	Contig	73	70	94.59	4.05	Human	Gastrointestinal tract	1	1	1	1	0	0	0	0	0	0
GCF_000599365	PRJNA224116	SAMN02315070	Bacteroides fragilis str. S38L5	Bacteroides	fragilis	str.	S38L5	Contig	73	70	94.59	4.05	Human	Gastrointestinal tract	1	1	1	1	0	0	0	0	0	0
GCF_000599385	PRJNA224116	SAMN02314560	Bacteroides fragilis str. S6L8	Bacteroides	fragilis	str.	S6L8	Contig	74	71	95.95	4.05	Human	Gastrointestinal tract	1	1	1	1	0	0	0	0	0	0
GCF_000601115	PRJNA224116	SAMN02314522	Bacteroides fragilis str. 3986 N3	Bacteroides	fragilis	str.	3986 N3	Contig	73	70	94.59	4.05	Human	Gastrointestinal tract	1	1	1	2	0	0	0	0	0	0
GCF_000613465	PRJNA224116	SAMD00003702	Bacteroides nordii WAL 11050 = JCM 12987	Bacteroides	nordii	WAL	JCM 12987	Contig	72	69	93.24	4.05	Human	Peritoneal fluid	1	1	1	1	0	0	0	0	0	0
GCF_000613685	PRJNA224116	SAMD00011624	Bacteroides salyersiae WAL 10018 = DSM 18765 = JCM 12988	Bacteroides	salyersiae	WAL	JCM 12988	Contig	73	70	94.59	4.05	Human	ND	1	1	1	1	0	0	0	0	0	0
GCF_000699665	PRJNA224116	SAMN02370948	Bacteroides ovatus str. 3725 D9 iii	Bacteroides	ovatus	str.	3725 D9 iii	Contig	74	71	95.95	4.05	Human	Tissue	1	1	1	1	0	0	0	0	0	0
GCF_000699725	PRJNA224116	SAMN02370950	Bacteroides ovatus str. 3725 D1 iv	Bacteroides	ovatus	str.	3725 D1 iv	Contig	74	71	95.95	4.05	Human	Tissue	1	1	1	1	0	0	0	0	0	0
GCF_000699845	PRJNA224116	SAMN02370947	Bacteroides vulgatus str. 3775 SR(B) 19	Bacteroides	vulgatus	str.	3775 SR(B) 19	Contig	74	71	95.95	4.05	Human	Tissue	1	2	1	2	0	0	0	0	0	0
GCF_000186225	PRJNA224116	SAMN00138952	Bacteroides helcogenes P 36-108	Bacteroides	helcogenes	P	P 36-108	Complete Genome	73	72	97.3	1.35	Swine	Gastrointestinal tract	0	0	0	0	0	0	0	0	0	0
GCF_000940235	PRJNA224116	SAMEA3217993	Bacteroides intestinalis	Bacteroides	intestinalis	NA	2e7A	Contig	63	60	81.08	4.05	Human	Gastrointestinal tract	1	3	1	1	0	0	0	0	0	0
GCF_001185845	PRJNA224116	SAMN00103198	Bacteroides sp. 3_1_13	Bacteroides	sp.	3_1_13	3_1_13	Scaffold	74	71	95.95	4.05	Human	Gastrointestinal tract	1	1	1	0	0	0	0	0	0	0
GCF_000210835	PRJNA224116	SAMEA3138381	Bacteroides fragilis 638R	Bacteroides	fragilis	638R	638R	Complete Genome	74	72	97.3	2.7	Human	ND	1	1	1	2	0	0	0	0	0	0
GCF_001404475	PRJNA224116	SAMEA3545248	Bacteroides finegoldii	Bacteroides	finegoldii	NA	2789STDY5608840	Scaffold	74	71	95.95	4.05	Human	Gastrointestinal tract	1	1	1	1	0	0	0	0	0	0
GCF_001406635	PRJNA224116	SAMEA3545310	Bacteroides uniformis	Bacteroides	uniformis	NA	2789STDY5834844	Scaffold	73	70	94.59	4.05	Human	Gastrointestinal tract	1	1	1	1	0	0	0	0	0	0
GCF_000212915	PRJNA224116	SAMN02256469	Bacteroides coprosuis DSM 18011	Bacteroides	coprosuis	DSM	DSM 18011	Chromosome	70	67	90.54	4.05	Swine	Gastrointestinal tract	0	1	0	0	0	0	0	0	0	0
GCF_001699865	PRJNA224116	SAMN03839333	Bacteroides fragilis	Bacteroides	fragilis	NA	2-078382-3	Contig	73	70	94.59	4.05	Human	Gastrointestinal tract	1	1	1	1	0	0	0	0	0	0
GCF_002159615	PRJNA224116	SAMN06473706	Bacteroides sp. An279	Bacteroides	sp.	An279	An279	Contig	73	70	94.59	4.05	Chicken	Gastrointestinal tract	0	0	0	0	0	0	0	0	0	0
GCF_002160215	PRJNA224116	SAMN06473653	Bacteroides sp. An19	Bacteroides	sp.	An19	An19	Contig	73	70	94.59	4.05	Chicken	Gastrointestinal tract	0	0	0	0	0	0	0	0	0	0
GCF_002161565	PRJNA224116	SAMN06473732	Bacteroides sp. An51A	Bacteroides	sp.	An51A	An51A	Contig	73	70	94.59	4.05	Chicken	Gastrointestinal tract	0	0	0	0	0	0	0	0	0	0
GCF_002161765	PRJNA224116	SAMN06473719	Bacteroides sp. An322	Bacteroides	sp.	An322	An322	Contig	73	70	94.59	4.05	Chicken	Gastrointestinal tract	0	0	0	0	0	0	0	0	0	0
GCF_002221665	PRJNA224116	SAMN03856106	Bacteroides caecimuris	Bacteroides	caecimuris	NA	I48	Contig	74	71	95.95	4.05	Mouse	Gastrointestinal tract	0	1	1	1	0	0	0	0	0	0
GCF_000710365	PRJNA224116	SAMN02730069	Bacteroides fragilis	Bacteroides	fragilis	NA	DCMSKEJBY0001B	Complete Genome	72	70	94.59	2.7	Human	Blood	1	1	1	1	0	0	0	0	0	0
GCF_002959695	PRJNA224116	SAMN08570053	Bacteroides thetaiotaomicron	Bacteroides	thetaiotaomicron	NA	VPI-5482	Contig	73	70	94.59	4.05	Human	Gastrointestinal tract	1	1	1	1	0	0	0	0	0	0
GCF_000710375	PRJNA224116	SAMN02730070	Bacteroides fragilis	Bacteroides	fragilis	NA	DCMOUH0017B	Complete Genome	73	70	94.59	4.05	Human	Blood	1	1	1	1	0	0	0	0	0	0
GCF_003435685	PRJNA224116	SAMN09734914	Bacteroides sp. AM22-3LB	Bacteroides	sp.	AM22-3LB	AM22-3LB	Scaffold	74	71	95.95	4.05	Human	Gastrointestinal tract	1	2	1	1	0	0	0	0	0	0
GCF_003435895	PRJNA224116	SAMN09734822	Bacteroides sp. AM16-15	Bacteroides	sp.	AM16-15	AM16-15	Scaffold	74	71	95.95	4.05	Human	Gastrointestinal tract	1	2	1	1	0	0	0	0	0	0
GCF_003436375	PRJNA224116	SAMN09736991	Bacteroides intestinalis	Bacteroides	intestinalis	NA	TM06-30	Scaffold	74	71	95.95	4.05	Human	Gastrointestinal tract	1	2	1	1	0	0	0	0	0	0
GCF_003436685	PRJNA224116	SAMN09736961	Bacteroides intestinalis	Bacteroides	intestinalis	NA	TF12-32	Scaffold	74	71	95.95	4.05	Human	Gastrointestinal tract	1	2	1	1	0	0	0	0	0	0
GCF_003438445	PRJNA224116	SAMN09736799	Bacteroides oleiciplenus	Bacteroides	oleiciplenus	NA	OM05-15BH	Scaffold	74	71	95.95	4.05	Human	Gastrointestinal tract	1	2	1	1	0	0	0	0	0	0
GCF_003439055	PRJNA224116	SAMN09736792	Bacteroides sp. OM05-10AA	Bacteroides	sp.	OM05-10AA	OM05-10AA	Scaffold	74	71	95.95	4.05	Human	Gastrointestinal tract	1	1	1	1	0	0	0	0	0	0
GCF_003439065	PRJNA224116	SAMN09736791	Bacteroides fragilis	Bacteroides	fragilis	NA	OM04-9BH	Scaffold	73	70	94.59	4.05	Human	Gastrointestinal tract	1	1	1	1	0	0	0	0	0	0
GCF_003458155	PRJNA224116	SAMN09734534	Bacteroides sp. AF27-33	Bacteroides	sp.	AF27-33	AF27-33	Scaffold	74	71	95.95	4.05	Human	Gastrointestinal tract	1	1	1	1	0	0	0	0	0	0
GCF_003459765	PRJNA224116	SAMN09734374	Bacteroides intestinalis	Bacteroides	intestinalis	NA	AF19-10AC	Scaffold	74	71	95.95	4.05	Human	Gastrointestinal tract	1	2	1	1	0	0	0	0	0	0
GCF_003463015	PRJNA224116	SAMN09736695	Bacteroides intestinalis	Bacteroides	intestinalis	NA	OF03-26	Scaffold	74	71	95.95	4.05	Human	Gastrointestinal tract	1	2	1	1	0	0	0	0	0	0
GCF_003463205	PRJNA224116	SAMN09736680	Bacteroides sp. OF02-3LB	Bacteroides	sp.	OF02-3LB	OF02-3LB	Scaffold	74	71	95.95	4.05	Human	Gastrointestinal tract	1	1	1	1	0	0	0	0	0	0
GCF_003463895	PRJNA224116	SAMN09736623	Bacteroides stercoris	Bacteroides	stercoris	NA	AM50-6	Contig	73	70	94.59	4.05	Human	Gastrointestinal tract	0	1	1	1	0	0	0	0	0	0
GCF_003464595	PRJNA224116	SAMN09734257	Bacteroides intestinalis	Bacteroides	intestinalis	NA	AF14-32	Scaffold	74	71	95.95	4.05	Human	Gastrointestinal tract	1	2	1	1	0	0	0	0	0	0
GCF_003466245	PRJNA224116	SAMN09737024	Bacteroides uniformis	Bacteroides	uniformis	NA	TM10-17	Scaffold	73	70	94.59	4.05	Human	Gastrointestinal tract	1	1	1	1	0	0	0	0	0	0
GCF_003467005	PRJNA224116	SAMN09736566	Bacteroides intestinalis	Bacteroides	intestinalis	NA	AM43-4	Scaffold	74	71	95.95	4.05	Human	Gastrointestinal tract	1	2	1	1	0	0	0	0	0	0
GCF_003468755	PRJNA224116	SAMN09736429	Bacteroides uniformis	Bacteroides	uniformis	NA	AM31-23	Scaffold	73	70	94.59	4.05	Human	Gastrointestinal tract	1	1	1	1	0	0	0	0	0	0
GCF_003469365	PRJNA224116	SAMN09736414	Bacteroides thetaiotaomicron	Bacteroides	thetaiotaomicron	NA	AM30-26	Scaffold	74	71	95.95	4.05	Human	Gastrointestinal tract	1	1	1	1	0	0	0	0	0	0
GCF_003469595	PRJNA224116	SAMN09736349	Bacteroides intestinalis	Bacteroides	intestinalis	NA	AM27-2	Scaffold	74	71	95.95	4.05	Human	Gastrointestinal tract	1	2	1	1	0	0	0	0	0	0
GCF_003469705	PRJNA224116	SAMN09736329	Bacteroides fragilis	Bacteroides	fragilis	NA	AM26-13LB	Scaffold	74	71	95.95	4.05	Human	Gastrointestinal tract	1	1	1	1	0	0	0	0	0	0
GCF_003470025	PRJNA224116	SAMN09736346	Bacteroides intestinalis	Bacteroides	intestinalis	NA	AM27-17	Scaffold	74	71	95.95	4.05	Human	Gastrointestinal tract	1	2	1	1	0	0	0	0	0	0
GCF_003470705	PRJNA224116	SAMN09734837	Bacteroides caccae	Bacteroides	caccae	NA	AM16-49B	Scaffold	74	71	95.95	4.05	Human	Gastrointestinal tract	1	1	1	1	0	0	0	0	0	0
GCF_003472935	PRJNA224116	SAMN09734816	Bacteroides intestinalis	Bacteroides	intestinalis	NA	AM15-15	Scaffold	74	71	95.95	4.05	Human	Gastrointestinal tract	1	2	1	1	0	0	0	0	0	0
GCF_003474285	PRJNA224116	SAMN09734683	Bacteroides sp. AF39-11AC	Bacteroides	sp.	AF39-11AC	AF39-11AC	Scaffold	74	71	95.95	4.05	Human	Gastrointestinal tract	1	2	1	1	0	0	0	0	0	0
GCF_003475245	PRJNA224116	SAMN09734642	Bacteroides intestinalis	Bacteroides	intestinalis	NA	AF36-16BH	Scaffold	74	71	95.95	4.05	Human	Gastrointestinal tract	1	2	1	1	0	0	0	0	0	0
GCF_003475505	PRJNA224116	SAMN09734579	Bacteroides intestinalis	Bacteroides	intestinalis	NA	AF31-23	Scaffold	74	71	95.95	4.05	Human	Gastrointestinal tract	1	2	1	1	0	0	0	0	0	0
GCF_003602845	PRJNA224116	SAMN09736629	Bacteroides sp. AM51-7	Bacteroides	sp.	AM51-7	AM51-7	Scaffold	73	70	94.59	4.05	Human	Gastrointestinal tract	1	1	1	1	0	0	0	0	0	0
GCF_003602995	PRJNA224116	SAMN09734502	Bacteroides sp. AF25-38AC	Bacteroides	sp.	AF25-38AC	AF25-38AC	Scaffold	73	70	94.59	4.05	Human	Gastrointestinal tract	1	1	1	1	0	0	0	0	0	0
GCF_003603065	PRJNA224116	SAMN09734409	Bacteroides sp. AF20-13LB	Bacteroides	sp.	AF20-13LB	AF20-13LB	Scaffold	73	70	94.59	4.05	Human	Gastrointestinal tract	1	1	1	1	0	0	0	0	0	0
GCF_003603395	PRJNA224116	SAMN09736581	Bacteroides sp. AM44-19	Bacteroides	sp.	AM44-19	AM44-19	Scaffold	73	71	95.95	4.05	Human	Gastrointestinal tract	1	1	1	1	0	0	0	0	0	0
GCF_003603935	PRJNA224116	SAMN09734627	Bacteroides sp. AF35-22	Bacteroides	sp.	AF35-22	AF35-22	Scaffold	73	70	94.59	4.05	Human	Gastrointestinal tract	1	1	1	1	0	0	0	0	0	0
GCF_003603955	PRJNA224116	SAMN09734637	Bacteroides sp. AF36-11BH	Bacteroides	sp.	AF36-11BH	AF36-11BH	Scaffold	73	71	95.95	4.05	Human	Gastrointestinal tract	1	1	1	1	0	0	0	0	0	0
GCF_003670205	PRJNA224116	SAMN10024809	Bacteroides acidifaciens	Bacteroides	acidifaciens	NA	0.1xD8-55	Contig	74	71	95.95	4.05	Mouse	Gastrointestinal tract	0	0	0	0	0	0	0	0	0	0
GCF_004167745	PRJNA224116	SAMN10239569	Bacteroides intestinalis	Bacteroides	intestinalis	NA	bf_0095	Contig	74	71	95.95	4.05	Human	Gastrointestinal tract	1	2	1	1	0	0	0	0	0	0
GCF_004167845	PRJNA224116	SAMN10239567	Bacteroides faecis	Bacteroides	faecis	NA	bf_0095	Contig	72	69	93.24	4.05	Human	Gastrointestinal tract	1	1	1	1	0	0	0	0	0	0
GCF_004349615	PRJNA224116	SAMN10689999	Bacteroides thetaiotaomicron	Bacteroides	thetaiotaomicron	NA	ATCC 29741	Scaffold	73	70	94.59	4.05	Human	Gastrointestinal tract	1	1	1	1	0	0	0	0	0	0
GCF_004793675	PRJNA224116	SAMN10878309	Bacteroides caecimuri	Bacteroides	caecimuris	NA	NM63_1-25	Contig	74	71	95.95	4.05	Mouse	Gastrointestinal tract	1	1	1	1	0	0	0	0	0	0
GCF_004794095	PRJNA224116	SAMN10878312	Bacteroides acidifaciens	Bacteroides	acidifaciens	NA	NM70_E10	Contig	74	71	95.95	4.05	Mouse	Gastrointestinal tract	0	0	0	0	0	0	0	0	0	0
GCF_005844795	PRJNA224116	SAMN10863235	Bacteroides intestinalis	Bacteroides	intestinalis	NA	1001175st1_A4	Scaffold	74	71	95.95	4.05	Human	Gastrointestinal tract	1	2	1	1	0	0	0	0	0	0
GCF_000724665	PRJNA224116	SAMN02730071	Bacteroides fragilis	Bacteroides	fragilis	NA	DCMOUH0018B	Complete Genome	72	70	94.59	2.7	Human	Blood	1	1	1	1	0	0	0	0	0	0
GCF_007341375	PRJNA224116	SAMN12240096	Bacteroides koreensis	Bacteroides	koreensis	NA	JCM 31393	Contig	74	71	95.95	4.05	Human	Gastrointestinal tract	1	1	1	1	0	0	0	0	0	0
GCF_007341395	PRJNA224116	SAMN12235768	Bacteroides kribbi	Bacteroides	kribbi	NA	JCM 31391	Contig	73	70	94.59	4.05	Human	Gastrointestinal tract	1	1	1	1	0	0	0	0	0	0
GCF_008329455	PRJNA224116	SAMN12001427	Bacteroides thetaiotaomicron	Bacteroides	thetaiotaomicron	NA	DC20	Contig	73	70	94.59	4.05	Mouse	Gastrointestinal tract	1	1	1	2	0	0	0	0	0	0
GCF_008416115	PRJNA224116	SAMN11943399	Bacteroides caccae	Bacteroides	caccae	NA	BIOML-A13	Scaffold	71	69	93.24	4.05	Human	Gastrointestinal tract	1	1	1	1	0	0	0	0	0	0
GCF_008569045	PRJNA224116	SAMN11943587	Bacteroides intestinalis	Bacteroides	intestinalis	NA	BIOML-A1	Contig	74	71	95.95	4.05	Human	Gastrointestinal tract	1	2	1	1	0	0	0	0	0	0
GCF_008571545	PRJNA224116	SAMN11943458	Bacteroides faecis	Bacteroides	faecis	NA	BIOML-A4	Contig	72	69	93.24	4.05	Human	Gastrointestinal tract	1	1	1	1	0	0	0	0	0	0
GCF_008572315	PRJNA224116	SAMN11943420	Bacteroides cellulosilyticus	Bacteroides	cellulosilyticus	NA	BIOML-A2	Scaffold	73	70	94.59	4.05	Human	Gastrointestinal tract	1	1	1	1	0	0	0	0	0	0
GCF_008572365	PRJNA224116	SAMN11943416	Bacteroides caccae	Bacteroides	caccae	NA	BIOML-A30	Contig	74	71	95.95	4.05	Human	Gastrointestinal tract	1	1	1	1	0	0	0	0	0	0
GCF_008572405	PRJNA224116	SAMN11943415	Bacteroides caccae	Bacteroides	caccae	NA	BIOML-A29	Contig	74	71	95.95	4.05	Human	Gastrointestinal tract	1	1	1	1	0	0	0	0	0	0
GCF_008572425	PRJNA224116	SAMN11943414	Bacteroides caccae	Bacteroides	caccae	NA	BIOML-A28	Contig	74	71	95.95	4.05	Human	Gastrointestinal tract	1	1	1	1	0	0	0	0	0	0
GCF_008572445	PRJNA224116	SAMN11943413	Bacteroides caccae	Bacteroides	caccae	NA	BIOML-A27	Contig	74	71	95.95	4.05	Human	Gastrointestinal tract	1	1	1	1	0	0	0	0	0	0
GCF_009019175	PRJNA224116	SAMN11944117	Bacteroides uniformis	Bacteroides	uniformis	NA	BIOML-A86	Scaffold	67	65	87.84	4.05	Human	Gastrointestinal tract	1	1	1	1	0	0	0	0	0	0
GCF_009019185	PRJNA224116	SAMN11944116	Bacteroides uniformis	Bacteroides	uniformis	NA	BIOML-A85	Scaffold	73	71	95.95	4.05	Human	Gastrointestinal tract	1	1	1	1	0	0	0	0	0	0
GCF_009019195	PRJNA224116	SAMN11944115	Bacteroides uniformis	Bacteroides	uniformis	NA	BIOML-A84	Scaffold	73	71	95.95	4.05	Human	Gastrointestinal tract	1	1	1	1	0	0	0	0	0	0
GCF_009019235	PRJNA224116	SAMN11944113	Bacteroides uniformis	Bacteroides	uniformis	NA	BIOML-A82	Scaffold	73	71	95.95	4.05	Human	Gastrointestinal tract	1	1	1	1	0	0	0	0	0	0
GCF_009019245	PRJNA224116	SAMN11944114	Bacteroides uniformis	Bacteroides	uniformis	NA	BIOML-A83	Scaffold	73	71	95.95	4.05	Human	Gastrointestinal tract	1	1	1	1	0	0	0	0	0	0
GCF_009019285	PRJNA224116	SAMN11944112	Bacteroides uniformis	Bacteroides	uniformis	NA	BIOML-A81	Scaffold	73	71	95.95	4.05	Human	Gastrointestinal tract	1	1	1	1	0	0	0	0	0	0
GCF_009019315	PRJNA224116	SAMN11944110	Bacteroides uniformis	Bacteroides	uniformis	NA	BIOML-A79	Contig	73	71	95.95	4.05	Human	Gastrointestinal tract	1	1	1	1	0	0	0	0	0	0
GCF_009019335	PRJNA224116	SAMN11944106	Bacteroides uniformis	Bacteroides	uniformis	NA	BIOML-A75	Contig	73	71	95.95	4.05	Human	Gastrointestinal tract	1	1	1	1	0	0	0	0	0	0
GCF_009019345	PRJNA224116	SAMN11944108	Bacteroides uniformis	Bacteroides	uniformis	NA	BIOML-A77	Contig	73	71	95.95	4.05	Human	Gastrointestinal tract	1	1	1	1	0	0	0	0	0	0
GCF_009019355	PRJNA224116	SAMN11944107	Bacteroides uniformis	Bacteroides	uniformis	NA	BIOML-A76	Contig	73	71	95.95	4.05	Human	Gastrointestinal tract	1	1	1	1	0	0	0	0	0	0
GCF_009019385	PRJNA224116	SAMN11944104	Bacteroides uniformis	Bacteroides	uniformis	NA	BIOML-A73	Contig	73	71	95.95	4.05	Human	Gastrointestinal tract	1	1	1	1	0	0	0	0	0	0
GCF_009019395	PRJNA224116	SAMN11944105	Bacteroides uniformis	Bacteroides	uniformis	NA	BIOML-A74	Contig	73	71	95.95	4.05	Human	Gastrointestinal tract	1	1	1	1	0	0	0	0	0	0
GCF_009019435	PRJNA224116	SAMN11944103	Bacteroides uniformis	Bacteroides	uniformis	NA	BIOML-A72	Contig	73	71	95.95	4.05	Human	Gastrointestinal tract	1	1	1	1	0	0	0	0	0	0
GCF_009019445	PRJNA224116	SAMN11944101	Bacteroides uniformis	Bacteroides	uniformis	NA	BIOML-A70	Contig	73	71	95.95	4.05	Human	Gastrointestinal tract	1	1	1	1	0	0	0	0	0	0
GCF_009019455	PRJNA224116	SAMN11944100	Bacteroides uniformis	Bacteroides	uniformis	NA	BIOML-A69	Contig	73	71	95.95	4.05	Human	Gastrointestinal tract	1	1	1	1	0	0	0	0	0	0
GCF_009019475	PRJNA224116	SAMN11944102	Bacteroides uniformis	Bacteroides	uniformis	NA	BIOML-A71	Contig	72	70	94.59	4.05	Human	Gastrointestinal tract	1	1	1	0	0	0	0	0	0	0
GCF_009019535	PRJNA224116	SAMN11944098	Bacteroides uniformis	Bacteroides	uniformis	NA	BIOML-A67	Contig	73	71	95.95	4.05	Human	Gastrointestinal tract	1	1	1	1	0	0	0	0	0	0
GCF_009019545	PRJNA224116	SAMN11944097	Bacteroides uniformis	Bacteroides	uniformis	NA	BIOML-A66	Contig	72	70	94.59	4.05	Human	Gastrointestinal tract	1	1	1	1	0	0	0	0	0	0
GCF_009019555	PRJNA224116	SAMN11944096	Bacteroides uniformis	Bacteroides	uniformis	NA	BIOML-A65	Contig	73	71	95.95	4.05	Human	Gastrointestinal tract	1	1	1	1	0	0	0	0	0	0
GCF_009019585	PRJNA224116	SAMN11944095	Bacteroides uniformis	Bacteroides	uniformis	NA	BIOML-A64	Contig	73	71	95.95	4.05	Human	Gastrointestinal tract	1	1	1	1	0	0	0	0	0	0
GCF_009019635	PRJNA224116	SAMN11944093	Bacteroides uniformis	Bacteroides	uniformis	NA	BIOML-A62	Contig	72	70	94.59	4.05	Human	Gastrointestinal tract	1	1	1	1	0	0	0	0	0	0
GCF_009019645	PRJNA224116	SAMN11944092	Bacteroides uniformis	Bacteroides	uniformis	NA	BIOML-A61	Contig	73	71	95.95	4.05	Human	Gastrointestinal tract	1	1	1	1	0	0	0	0	0	0
GCF_009019655	PRJNA224116	SAMN11944091	Bacteroides uniformis	Bacteroides	uniformis	NA	BIOML-A60	Contig	73	71	95.95	4.05	Human	Gastrointestinal tract	1	1	1	1	0	0	0	0	0	0
GCF_009019695	PRJNA224116	SAMN11944089	Bacteroides uniformis	Bacteroides	uniformis	NA	BIOML-A58	Contig	73	71	95.95	4.05	Human	Gastrointestinal tract	1	1	1	1	0	0	0	0	0	0
GCF_009019725	PRJNA224116	SAMN11944088	Bacteroides uniformis	Bacteroides	uniformis	NA	BIOML-A57	Contig	73	71	95.95	4.05	Human	Gastrointestinal tract	1	1	1	1	0	0	0	0	0	0
GCF_009019735	PRJNA224116	SAMN11944087	Bacteroides uniformis	Bacteroides	uniformis	NA	BIOML-A56	Contig	73	71	95.95	4.05	Human	Gastrointestinal tract	1	1	1	1	0	0	0	0	0	0
GCF_009019775	PRJNA224116	SAMN11944086	Bacteroides uniformis	Bacteroides	uniformis	NA	BIOML-A55	Contig	73	71	95.95	4.05	Human	Gastrointestinal tract	1	1	1	1	0	0	0	0	0	0
GCF_009019785	PRJNA224116	SAMN11944085	Bacteroides uniformis	Bacteroides	uniformis	NA	BIOML-A54	Contig	73	71	95.95	4.05	Human	Gastrointestinal tract	1	1	1	1	0	0	0	0	0	0
GCF_009019805	PRJNA224116	SAMN11944081	Bacteroides uniformis	Bacteroides	uniformis	NA	BIOML-A50	Contig	73	71	95.95	4.05	Human	Gastrointestinal tract	1	1	1	1	0	0	0	0	0	0
GCF_009019825	PRJNA224116	SAMN11944083	Bacteroides uniformis	Bacteroides	uniformis	NA	BIOML-A52	Contig	73	71	95.95	4.05	Human	Gastrointestinal tract	1	1	1	1	0	0	0	0	0	0
GCF_009019835	PRJNA224116	SAMN11944082	Bacteroides uniformis	Bacteroides	uniformis	NA	BIOML-A51	Scaffold	73	71	95.95	4.05	Human	Gastrointestinal tract	1	1	1	1	0	0	0	0	0	0
GCF_009019875	PRJNA224116	SAMN11944080	Bacteroides uniformis	Bacteroides	uniformis	NA	BIOML-A49	Contig	73	71	95.95	4.05	Human	Gastrointestinal tract	1	1	1	1	0	0	0	0	0	0
GCF_009019885	PRJNA224116	SAMN11944084	Bacteroides uniformis	Bacteroides	uniformis	NA	BIOML-A53	Contig	73	71	95.95	4.05	Human	Gastrointestinal tract	1	1	1	1	0	0	0	0	0	0
GCF_009019905	PRJNA224116	SAMN11944079	Bacteroides uniformis	Bacteroides	uniformis	NA	BIOML-A48	Contig	73	71	95.95	4.05	Human	Gastrointestinal tract	1	1	1	1	0	0	0	0	0	0
GCF_009019935	PRJNA224116	SAMN11944078	Bacteroides uniformis	Bacteroides	uniformis	NA	BIOML-A47	Contig	73	71	95.95	4.05	Human	Gastrointestinal tract	1	1	1	1	0	0	0	0	0	0
GCF_009019945	PRJNA224116	SAMN11944077	Bacteroides uniformis	Bacteroides	uniformis	NA	BIOML-A46	Contig	73	71	95.95	4.05	Human	Gastrointestinal tract	1	1	1	1	0	0	0	0	0	0
GCF_009019975	PRJNA224116	SAMN11944076	Bacteroides uniformis	Bacteroides	uniformis	NA	BIOML-A45	Contig	73	71	95.95	4.05	Human	Gastrointestinal tract	1	1	1	1	0	0	0	0	0	0
GCF_009019985	PRJNA224116	SAMN11944075	Bacteroides uniformis	Bacteroides	uniformis	NA	BIOML-A44	Contig	73	71	95.95	4.05	Human	Gastrointestinal tract	1	1	1	1	0	0	0	0	0	0
GCF_009020005	PRJNA224116	SAMN11944074	Bacteroides uniformis	Bacteroides	uniformis	NA	BIOML-A43	Contig	73	71	95.95	4.05	Human	Gastrointestinal tract	1	1	1	1	0	0	0	0	0	0
GCF_009020455	PRJNA224116	SAMN11944052	Bacteroides uniformis	Bacteroides	uniformis	NA	BIOML-A21	Contig	73	70	94.59	4.05	Human	Gastrointestinal tract	1	2	1	1	0	0	0	0	0	0
GCF_009025475	PRJNA224116	SAMN12414680	Bacteroides thetaiotaomicron	Bacteroides	thetaiotaomicron	NA	AD135X1B	Contig	73	70	94.59	4.05	Human	Gastrointestinal tract	1	1	1	1	0	0	0	0	0	0
GCF_009101505	PRJNA224116	SAMN11944284	Bacteroides xylanisolvens	Bacteroides	xylanisolvens	NA	BIOML-A20	Contig	73	70	94.59	4.05	Human	Gastrointestinal tract	1	1	1	1	0	0	0	0	0	0
GCF_009101515	PRJNA224116	SAMN11944283	Bacteroides xylanisolvens	Bacteroides	xylanisolvens	NA	BIOML-A19	Contig	71	68	91.89	4.05	Human	Gastrointestinal tract	0	0	0	0	0	0	0	0	0	0
GCF_009101555	PRJNA224116	SAMN11944317	Bacteroides xylanisolvens	Bacteroides	xylanisolvens	NA	BIOML-A53	Contig	74	71	95.95	4.05	Human	Gastrointestinal tract	1	1	1	1	0	0	0	0	0	0
GCF_009101565	PRJNA224116	SAMN11944320	Bacteroides xylanisolvens	Bacteroides	xylanisolvens	NA	BIOML-A56	Contig	74	71	95.95	4.05	Human	Gastrointestinal tract	1	1	1	1	0	0	0	0	0	0
GCF_009101625	PRJNA224116	SAMN11944298	Bacteroides xylanisolvens	Bacteroides	xylanisolvens	NA	BIOML-A34	Contig	74	71	95.95	4.05	Human	Gastrointestinal tract	1	1	1	1	0	0	0	0	0	0
GCF_009101635	PRJNA224116	SAMN11944316	Bacteroides xylanisolvens	Bacteroides	xylanisolvens	NA	BIOML-A52	Contig	74	71	95.95	4.05	Human	Gastrointestinal tract	1	1	1	1	0	0	0	0	0	0
GCF_009101645	PRJNA224116	SAMN11944302	Bacteroides xylanisolvens	Bacteroides	xylanisolvens	NA	BIOML-A38	Contig	66	63	85.14	4.05	Human	Gastrointestinal tract	1	1	1	1	0	0	0	0	0	0
GCF_009101665	PRJNA224116	SAMN11944301	Bacteroides xylanisolvens	Bacteroides	xylanisolvens	NA	BIOML-A37	Contig	74	71	95.95	4.05	Human	Gastrointestinal tract	1	1	1	1	0	0	0	0	0	0
GCF_009101685	PRJNA224116	SAMN11944297	Bacteroides xylanisolvens	Bacteroides	xylanisolvens	NA	BIOML-A33	Contig	73	70	94.59	4.05	Human	Gastrointestinal tract	1	1	1	1	0	0	0	0	0	0
GCF_009101705	PRJNA224116	SAMN11944300	Bacteroides xylanisolvens	Bacteroides	xylanisolvens	NA	BIOML-A36	Contig	67	64	86.49	4.05	Human	Gastrointestinal tract	1	0	1	0	0	0	0	0	0	0
GCF_009101725	PRJNA224116	SAMN11944299	Bacteroides xylanisolvens	Bacteroides	xylanisolvens	NA	BIOML-A35	Contig	74	71	95.95	4.05	Human	Gastrointestinal tract	1	1	1	1	0	0	0	0	0	0
GCF_009101745	PRJNA224116	SAMN11944282	Bacteroides xylanisolvens	Bacteroides	xylanisolvens	NA	BIOML-A18	Contig	73	70	94.59	4.05	Human	Gastrointestinal tract	1	1	1	1	0	0	0	0	0	0
GCF_009101775	PRJNA224116	SAMN11944281	Bacteroides xylanisolvens	Bacteroides	xylanisolvens	NA	BIOML-A17	Contig	74	71	95.95	4.05	Human	Gastrointestinal tract	1	1	1	1	0	0	0	0	0	0
GCF_009102135	PRJNA224116	SAMN11944315	Bacteroides xylanisolvens	Bacteroides	xylanisolvens	NA	BIOML-A51	Contig	74	71	95.95	4.05	Human	Gastrointestinal tract	1	1	1	1	0	0	0	0	0	0
GCF_009102165	PRJNA224116	SAMN11944312	Bacteroides xylanisolvens	Bacteroides	xylanisolvens	NA	BIOML-A48	Contig	72	69	93.24	4.05	Human	Gastrointestinal tract	1	1	1	1	0	0	0	0	0	0
GCF_009102185	PRJNA224116	SAMN11944314	Bacteroides xylanisolvens	Bacteroides	xylanisolvens	NA	BIOML-A50	Contig	74	71	95.95	4.05	Human	Gastrointestinal tract	1	1	1	1	0	0	0	0	0	0
GCF_009102215	PRJNA224116	SAMN11944311	Bacteroides xylanisolvens	Bacteroides	xylanisolvens	NA	BIOML-A47	Scaffold	74	71	95.95	4.05	Human	Gastrointestinal tract	1	1	1	1	0	0	0	0	0	0
GCF_009102225	PRJNA224116	SAMN11944310	Bacteroides xylanisolvens	Bacteroides	xylanisolvens	NA	BIOML-A46	Contig	74	71	95.95	4.05	Human	Gastrointestinal tract	1	1	1	1	0	0	0	0	0	0
GCF_009102245	PRJNA224116	SAMN11944307	Bacteroides xylanisolvens	Bacteroides	xylanisolvens	NA	BIOML-A43	Contig	74	71	95.95	4.05	Human	Gastrointestinal tract	1	1	1	1	0	0	0	0	0	0
GCF_009102265	PRJNA224116	SAMN11944309	Bacteroides xylanisolvens	Bacteroides	xylanisolvens	NA	BIOML-A45	Scaffold	71	68	91.89	4.05	Human	Gastrointestinal tract	1	1	1	1	0	0	0	0	0	0
GCF_009102285	PRJNA224116	SAMN11944306	Bacteroides xylanisolvens	Bacteroides	xylanisolvens	NA	BIOML-A42	Contig	72	69	93.24	4.05	Human	Gastrointestinal tract	1	1	1	1	0	0	0	0	0	0
GCF_009102305	PRJNA224116	SAMN11944304	Bacteroides xylanisolvens	Bacteroides	xylanisolvens	NA	BIOML-A40	Contig	74	71	95.95	4.05	Human	Gastrointestinal tract	1	1	1	1	0	0	0	0	0	0
GCF_009102325	PRJNA224116	SAMN11944305	Bacteroides xylanisolvens	Bacteroides	xylanisolvens	NA	BIOML-A41	Contig	74	71	95.95	4.05	Human	Gastrointestinal tract	1	1	1	1	0	0	0	0	0	0
GCF_009102375	PRJNA224116	SAMN11944296	Bacteroides xylanisolvens	Bacteroides	xylanisolvens	NA	BIOML-A32	Contig	72	69	93.24	4.05	Human	Gastrointestinal tract	1	1	1	1	0	0	0	0	0	0
GCF_009102385	PRJNA224116	SAMN11944295	Bacteroides xylanisolvens	Bacteroides	xylanisolvens	NA	BIOML-A31	Scaffold	73	70	94.59	4.05	Human	Gastrointestinal tract	1	1	1	1	0	0	0	0	0	0
GCF_009102425	PRJNA224116	SAMN11944292	Bacteroides xylanisolvens	Bacteroides	xylanisolvens	NA	BIOML-A28	Contig	72	69	93.24	4.05	Human	Gastrointestinal tract	0	1	1	1	0	0	0	0	0	0
GCF_009102465	PRJNA224116	SAMN11944290	Bacteroides xylanisolvens	Bacteroides	xylanisolvens	NA	BIOML-A26	Contig	74	71	95.95	4.05	Human	Gastrointestinal tract	1	1	1	1	0	0	0	0	0	0
GCF_009102485	PRJNA224116	SAMN11944288	Bacteroides xylanisolvens	Bacteroides	xylanisolvens	NA	BIOML-A24	Contig	74	71	95.95	4.05	Human	Gastrointestinal tract	1	1	1	1	0	0	0	0	0	0
GCF_009102505	PRJNA224116	SAMN11944289	Bacteroides xylanisolvens	Bacteroides	xylanisolvens	NA	BIOML-A25	Contig	74	71	95.95	4.05	Human	Gastrointestinal tract	1	1	1	1	0	0	0	0	0	0
GCF_009102525	PRJNA224116	SAMN11944287	Bacteroides xylanisolvens	Bacteroides	xylanisolvens	NA	BIOML-A23	Contig	74	71	95.95	4.05	Human	Gastrointestinal tract	1	1	1	1	0	0	0	0	0	0
GCF_009102545	PRJNA224116	SAMN11944286	Bacteroides xylanisolvens	Bacteroides	xylanisolvens	NA	BIOML-A22	Contig	73	70	94.59	4.05	Human	Gastrointestinal tract	1	1	1	1	0	0	0	0	0	0
GCF_009102575	PRJNA224116	SAMN11944285	Bacteroides xylanisolvens	Bacteroides	xylanisolvens	NA	BIOML-A21	Contig	71	68	91.89	4.05	Human	Gastrointestinal tract	1	1	0	1	0	0	0	0	0	0
GCF_009102625	PRJNA224116	SAMN11944280	Bacteroides xylanisolvens	Bacteroides	xylanisolvens	NA	BIOML-A16	Scaffold	74	71	95.95	4.05	Human	Gastrointestinal tract	1	1	1	1	0	0	0	0	0	0
GCF_009102785	PRJNA224116	SAMN11944270	Bacteroides xylanisolvens	Bacteroides	xylanisolvens	NA	BIOML-A6	Scaffold	74	71	95.95	4.05	Human	Gastrointestinal tract	1	1	1	1	0	0	0	0	0	0
GCF_009102805	PRJNA224116	SAMN11944269	Bacteroides xylanisolvens	Bacteroides	xylanisolvens	NA	BIOML-A5	Contig	74	71	95.95	4.05	Human	Gastrointestinal tract	1	1	1	1	0	0	0	0	0	0
GCF_009102825	PRJNA224116	SAMN11944268	Bacteroides xylanisolvens	Bacteroides	xylanisolvens	NA	BIOML-A4	Scaffold	74	71	95.95	4.05	Human	Gastrointestinal tract	1	1	1	1	0	0	0	0	0	0
GCF_009102845	PRJNA224116	SAMN11944267	Bacteroides xylanisolvens	Bacteroides	xylanisolvens	NA	BIOML-A3	Contig	74	71	95.95	4.05	Human	Gastrointestinal tract	1	1	1	1	0	0	0	0	0	0
GCF_009103215	PRJNA224116	SAMN11944303	Bacteroides xylanisolvens	Bacteroides	xylanisolvens	NA	BIOML-A39	Contig	74	71	95.95	4.05	Human	Gastrointestinal tract	1	1	1	1	0	0	0	0	0	0
GCF_009153235	PRJNA224116	SAMN11944318	Bacteroides xylanisolvens	Bacteroides	xylanisolvens	NA	BIOML-A54	Contig	70	67	90.54	4.05	Human	Gastrointestinal tract	1	1	1	1	0	0	0	0	0	0
GCF_000724795	PRJNA224116	SAMN02892979	Bacteroides fragilis	Bacteroides	fragilis	NA	DCMOUH0042B	Complete Genome	73	71	95.95	2.7	Human	Blood	1	1	1	1	0	0	0	0	0	0
GCF_010206415	PRJNA224116	SAMN12158237	Bacteroides caecimuris	Bacteroides	caecimuris	NA	MD237	Contig	74	72	97.3	4.05	Mouse	Gastrointestinal tract	0	0	1	1	0	0	0	0	0	0
GCF_010500965	PRJNA224116	SAMN09839577	Bacteroides sp. 51	Bacteroides	sp.	51	51	Scaffold	71	68	91.89	4.05	Cockroach	Gastrointestinal tract	1	1	0	0	0	0	0	0	0	0
GCF_011038695	PRJNA224116	SAMN14086216	Bacteroides sp. ZJ-21	Bacteroides	sp.	ZJ-21	ZJ-21	Contig	72	69	93.24	4.05	Human	ND	1	1	1	1	0	0	0	0	0	0
GCF_011958815	PRJNA224116	SAMD00186968	Bacteroides acidifaciens	Bacteroides	acidifaciens	NA	NA	Contig	74	71	95.95	4.05	Mouse	Gastrointestinal tract	0	0	0	0	0	0	0	0	0	0
GCF_013361135	PRJNA224116	SAMN14408544	Bacteroides ovatus	Bacteroides	ovatus	NA	F12	Scaffold	73	70	94.59	4.05	Human	Gastrointestinal tract	1	1	1	1	0	0	0	0	0	0
GCF_013361225	PRJNA224116	SAMN14408539	Bacteroides uniformis	Bacteroides	uniformis	NA	A12	Scaffold	73	70	94.59	4.05	Human	Gastrointestinal tract	1	1	1	1	0	0	0	0	0	0
GCF_013361245	PRJNA224116	SAMN14408540	Bacteroides ovatus	Bacteroides	ovatus	NA	F11	Scaffold	73	70	94.59	4.05	Human	Gastrointestinal tract	1	1	1	1	0	0	0	0	0	0
GCF_014196955	PRJNA224116	SAMN13172208	Bacteroides reticulotermitis	Bacteroides	reticulotermitis	NA	DSM 105720	Scaffold	72	69	93.24	4.05	Termite	Gastrointestinal tract	0	0	0	0	0	0	0	0	0	0
GCF_900107475	PRJNA224116	SAMN05444282	Bacteroides ovatus	Bacteroides	ovatus	NA	DSM 1896	Scaffold	74	71	95.95	4.05	ND	ND	1	1	1	1	0	0	0	0	0	0
GCF_900445505	PRJNA224116	SAMEA4384067	Bacteroides ovatus	Bacteroides	ovatus	NA	NCTC11153	Contig	74	71	95.95	4.05	ND	ND	1	1	1	1	0	0	0	0	0	0
GCF_900445595	PRJNA224116	SAMEA44542918	Bacteroides thetaiotaomicron	Bacteroides	thetaiotaomicron	NA	NCTC10582	Contig	73	70	94.59	4.05	Human	Gastrointestinal tract	1	1	1	1	0	0	0	0	0	0
GCF_900624765	PRJNA224116	SAMEA5128821	Bacteroides salyersiae WAL 10018 = DSM 18765 = JCM 12988	Bacteroides	salyersiae	WAL	NA	Contig	73	70	94.59	4.05	Human	Infection	1	1	1	1	0	0	0	0	0	0
GCF_900624875	PRJNA224116	SAMEA5128827	Bacteroides stercoris ATCC 43183	Bacteroides	stercoris	ATCC	NA	Contig	73	70	94.59	4.05	Human	Gastrointestinal tract	1	1	1	1	0	0	0	0	0	0
GCF_902362535	PRJNA224116	SAMEA5849530	Bacteroides finegoldii	Bacteroides	finegoldii	NA	NA	Scaffold	74	71	95.95	4.05	Human	Gastrointestinal tract	1	1	1	1	0	0	0	0	0	0
GCF_902362675	PRJNA224116	SAMEA5849555	Bacteroides acidifaciens	Bacteroides	acidifaciens	NA	NA	Scaffold	74	71	95.95	4.05	Human	Gastrointestinal tract	0	0	0	0	0	0	0	0	0	0
GCF_902364365	PRJNA224116	SAMEA5849713	Bacteroides intestinalis	Bacteroides	intestinalis	NA	NA	Scaffold	74	71	95.95	4.05	Human	Gastrointestinal tract	1	2	1	1	0	0	0	0	0	0
GCF_902374415	PRJNA224116	SAMEA5850881	Bacteroides ovatus	Bacteroides	ovatus	NA	NA	Scaffold	73	70	94.59	4.05	Human	Gastrointestinal tract	1	1	1	1	0	0	0	0	0	0
GCF_902375225	PRJNA224116	SAMEA5850964	Bacteroides neonati	Bacteroides	neonati	NA	NA	Scaffold	71	68	91.89	4.05	Human	Gastrointestinal tract	1	1	2	1	0	0	0	0	0	0
GCF_902387435	PRJNA224116	SAMEA5851975	Bacteroides intestinalis	Bacteroides	intestinalis	NA	NA	Contig	74	71	95.95	4.05	Human	Gastrointestinal tract	1	2	1	1	0	0	0	0	0	0
GCF_000724805	PRJNA224116	SAMN02903368	Bacteroides fragilis	Bacteroides	fragilis	NA	DCMOUH0067B	Complete Genome	72	70	94.59	2.7	Human	Blood	1	1	1	1	0	0	0	0	0	0
GCF_000724815	PRJNA224116	SAMN02903957	Bacteroides fragilis	Bacteroides	fragilis	NA	DCMOUH0085B	Complete Genome	72	70	94.59	2.7	Human	Blood	1	1	1	1	0	0	0	0	0	0
GCF_000965785	PRJNA224116	SAMN03420872	Bacteroides fragilis	Bacteroides	fragilis	NA	BOB25	Complete Genome	74	72	97.3	2.7	Human	Gastrointestinal tract	1	1	1	1	0	0	0	0	0	0
GCF_000154205	PRJNA224116	SAMN00627060	Bacteroides uniformis ATCC 8492	Bacteroides	uniformis	ATCC	ATCC 8492	Scaffold	73	71	95.95	2.7	Human	Gastrointestinal tract	1	1	1	1	0	0	0	0	0	0
GCF_000154845	PRJNA224116	SAMN00000014	Bacteroides coprocola DSM 17136	Bacteroides	coprocola	DSM	DSM 17136	Scaffold	74	72	97.3	2.7	Human	Gastrointestinal tract	0	0	0	0	0	0	0	0	0	0
GCF_000155815	PRJNA224116	SAMN00000667	Bacteroides eggerthii DSM 20697	Bacteroides	eggerthii	DSM	DSM 20697	Scaffold	74	72	97.3	2.7	Human	Gastrointestinal tract	1	1	1	1	0	0	0	0	0	0
GCF_000156075	PRJNA224116	SAMN00000029	Bacteroides dorei DSM 17855	Bacteroides	dorei	DSM	DSM 17855	Scaffold	74	72	97.3	2.7	Human	Gastrointestinal tract	1	2	1	1	0	0	0	0	0	0
GCF_000157015	PRJNA224116	SAMN02463689	Bacteroides fragilis 3_1_12	Bacteroides	fragilis	3_1_12	3_1_12	Scaffold	73	71	95.95	2.7	Human	ND	1	1	1	1	0	0	0	0	0	0
GCF_000157055	PRJNA224116	SAMN02463692	Bacteroides sp. 2_2_4	Bacteroides	sp.	2_2_4	2_2_4	Scaffold	74	72	97.3	2.7	Human	Gastrointestinal tract	1	1	1	1	0	0	0	0	0	0
GCF_000157075	PRJNA224116	SAMN02463695	Bacteroides sp. 9_1_42FAA	Bacteroides	sp.	9_1_42FAA	9_1_42FAA	Scaffold	74	72	97.3	2.7	Human	Gastrointestinal tract	1	2	1	1	0	0	0	0	0	0
GCF_000157095	PRJNA224116	SAMN02463696	Bacteroides sp. D1	Bacteroides	sp.	D1	D1	Scaffold	74	72	97.3	2.7	Human	Gastrointestinal tract	1	1	1	1	0	0	0	0	0	0
GCF_000158335	PRJNA224116	SAMN02463698	Bacteroides dorei 5_1_36/D4	Bacteroides	dorei	5_1_36/D4	5_1_36/D4	Scaffold	74	72	97.3	2.7	Human	Gastrointestinal tract	1	2	1	1	0	0	0	0	0	0
GCF_000158515	PRJNA224116	SAMN02463694	Bacteroides sp. 4_3_47FAA	Bacteroides	sp.	4_3_47FAA	4_3_47FAA	Scaffold	74	72	97.3	2.7	Human	Gastrointestinal tract	1	2	1	1	0	0	0	0	0	0
GCF_000159075	PRJNA224116	SAMN02463697	Bacteroides sp. D2	Bacteroides	sp.	D2	D2	Scaffold	74	72	97.3	2.7	Human	Gastrointestinal tract	1	1	1	1	0	0	0	0	0	0
GCF_000159855	PRJNA224116	SAMN02463693	Bacteroides sp. 3_2_5	Bacteroides	sp.	3_2_5	3_2_5	Scaffold	73	71	95.95	2.7	Human	Gastrointestinal tract	1	1	1	2	0	0	0	0	0	0
GCF_000159875	PRJNA224116	SAMN02463690	Bacteroides thetaiotaomicron	Bacteroides	thetaiotaomicron	NA	1_1_6	Scaffold	74	72	97.3	2.7	Human	Gastrointestinal tract	1	1	1	1	0	0	0	0	0	0
GCF_000162135	PRJNA224116	SAMN02463733	Bacteroides fragilis	Bacteroides	fragilis	NA	2_1_16	Scaffold	73	71	95.95	2.7	Human	ND	1	1	1	1	0	0	0	0	0	0
GCF_000162155	PRJNA224116	SAMN02463734	Bacteroides sp. 2_1_22	Bacteroides	sp.	2_1_22	2_1_22	Scaffold	74	72	97.3	2.7	Human	Gastrointestinal tract	1	1	1	1	0	0	0	0	0	0
GCF_000162195	PRJNA224116	SAMN02463736	Bacteroides sp. 3_1_33FAA	Bacteroides	sp.	3_1_33FAA	3_1_33FAA	Scaffold	74	72	97.3	2.7	Human	Gastrointestinal tract	1	2	1	1	0	0	0	0	0	0
GCF_000162215	PRJNA224116	SAMN02463737	Bacteroides sp. D20	Bacteroides	sp.	D20	D20	Scaffold	73	71	95.95	2.7	Human	Gastrointestinal tract	1	1	1	1	0	0	0	0	0	0
GCF_000169015	PRJNA224116	SAMN00627055	Bacteroides caccae ATCC 43185	Bacteroides	caccae	ATCC	ATCC 43185	Contig	73	71	95.95	2.7	Human	Gastrointestinal tract	1	1	1	1	0	0	0	0	0	0
GCF_000178195	PRJNA224116	SAMN00007490	Bacteroides vulgatus PC510	Bacteroides	vulgatus	PC510	PC510	Contig	73	71	95.95	2.7	Human	Gastrointestinal tract	1	2	1	1	0	0	0	0	0	0
GCF_000178215	PRJNA224116	SAMN00007489	Bacteroides xylanisolvens SD CC 1b	Bacteroides	xylanisolvens	SD	SD CC 1b	Contig	73	71	95.95	2.7	Human	Gastrointestinal tract	0	1	1	1	0	0	0	0	0	0
GCF_000178275	PRJNA224116	SAMN00008359	Bacteroides ovatus SD CMC 3f	Bacteroides	ovatus	SD	SD CMC 3f	Contig	74	72	97.3	2.7	Human	Gastrointestinal tract	1	1	1	1	0	0	0	0	0	0
GCF_000178295	PRJNA224116	SAMN00007492	Bacteroides xylanisolvens SD CC 2a	Bacteroides	xylanisolvens	SD	SD CC 2a	Contig	74	72	97.3	2.7	Human	Gastrointestinal tract	1	1	1	1	0	0	0	0	0	0
GCF_000185585	PRJNA224116	SAMN02463765	Bacteroides sp. 4_1_36	Bacteroides	sp.	4_1_36	4_1_36	Scaffold	73	71	95.95	2.7	Human	Gastrointestinal tract	1	1	1	1	0	0	0	0	0	0
GCF_000185605	PRJNA224116	SAMN02463790	Bacteroides eggerthii 1_2_48FAA	Bacteroides	eggerthii	1_2_48FAA	1_2_48FAA	Scaffold	73	71	95.95	2.7	Human	Gastrointestinal tract	1	1	1	1	0	0	0	0	0	0
GCF_000186105	PRJNA224116	SAMN02463762	Bacteroides sp. 3_1_40A	Bacteroides	sp.	3_1_40A	3_1_40A	Scaffold	74	72	97.3	2.7	Human	Gastrointestinal tract	1	2	1	1	0	0	0	0	0	0
GCF_000187895	PRJNA224116	SAMN00000028	Bacteroides plebeius DSM 17135	Bacteroides	plebeius	DSM	DSM 17135	Scaffold	73	71	95.95	2.7	Human	Gastrointestinal tract	0	0	0	0	0	0	0	0	0	0
GCF_000195615	PRJNA224116	SAMN00189095	Bacteroides clarus YIT 12056	Bacteroides	clarus	YIT	YIT 12056	Scaffold	73	71	95.95	2.7	Human	Gastrointestinal tract	1	1	1	1	0	0	0	0	0	0
GCF_000195635	PRJNA224116	SAMN00189096	Bacteroides fluxus YIT 12057	Bacteroides	fluxus	YIT	YIT 12057	Scaffold	73	71	95.95	2.7	Human	Gastrointestinal tract	1	1	1	1	0	0	0	0	0	0
GCF_001286525	PRJNA224116	SAMEA3501569	Bacteroides fragilis	Bacteroides	fragilis	NA	BE1	Complete Genome	73	71	95.95	2.7	Human	ND	1	1	1	1	0	0	0	0	0	0
GCF_000218345	PRJNA224116	SAMN02463792	Bacteroides fragilis	Bacteroides	fragilis	NA	2_1_56FAA	Scaffold	72	70	94.59	2.7	Human	Gastrointestinal tract	1	1	1	1	0	0	0	0	0	0
GCF_000218365	PRJNA224116	SAMN02463820	Bacteroides sp. 1_1_30	Bacteroides	sp.	1_1_30	1_1_30	Scaffold	74	72	97.3	2.7	Human	gastrointestinal tract	1	1	1	1	0	0	0	0	0	0
GCF_000226135	PRJNA224116	SAMN02470209	Bacteroides faecis MAJ27	Bacteroides	faecis	MAJ27	MAJ27	Contig	72	70	94.59	2.7	Human	Gastrointestinal tract	1	1	1	1	0	0	0	0	0	0
GCF_000263115	PRJNA224116	SAMN02463925	Bacteroides fragilis CL07T00C01	Bacteroides	fragilis	CL07T00C01	CL07T00C01	Scaffold	73	71	95.95	2.7	Human	ND	1	1	1	1	0	0	0	0	0	0
GCF_000273075	PRJNA224116	SAMN02463920	Bacteroides dorei CL03T12C01	Bacteroides	dorei	CL03T12C01	CL03T12C01	Scaffold	74	72	97.3	2.7	Human	Gastrointestinal tract	1	2	1	1	0	0	0	0	0	0
GCF_000273095	PRJNA224116	SAMN02463921	Bacteroides fragilis CL03T00C08	Bacteroides	fragilis	CL03T00C08	CL03T00C08	Scaffold	73	71	95.95	2.7	Human	ND	1	1	1	1	0	0	0	0	0	0
GCF_000273115	PRJNA224116	SAMN02463922	Bacteroides fragilis CL03T12C07	Bacteroides	fragilis	CL03T12C07	CL03T12C07	Scaffold	74	72	97.3	2.7	Human	ND	1	1	1	1	0	0	0	0	0	0
GCF_000273155	PRJNA224116	SAMN02463926	Bacteroides fragilis CL07T12C05	Bacteroides	fragilis	CL07T12C05	CL07T12C05	Scaffold	73	71	95.95	2.7	Human	ND	1	1	1	1	0	0	0	0	0	0
GCF_000273175	PRJNA224116	SAMN02463927	Bacteroides nordii CL02T12C05	Bacteroides	nordii	CL02T12C05	CL02T12C05	Scaffold	73	71	95.95	2.7	Human	ND	1	1	1	1	0	0	0	0	0	0
GCF_000273195	PRJNA224116	SAMN02463928	Bacteroides ovatus CL02T12C04	Bacteroides	ovatus	CL02T12C04	CL02T12C04	Scaffold	74	72	97.3	2.7	Human	Gastrointestinal tract	1	1	1	1	0	0	0	0	0	0
GCF_000273215	PRJNA224116	SAMN02463929	Bacteroides ovatus CL03T12C18	Bacteroides	ovatus	CL03T12C18	CL03T12C18	Scaffold	73	71	95.95	2.7	Human	Gastrointestinal tract	1	1	1	1	0	0	0	0	0	0
GCF_000273235	PRJNA224116	SAMN02463930	Bacteroides salyersiae CL02T12C01	Bacteroides	salyersiae	CL02T12C01	CL02T12C01	Scaffold	73	71	95.95	2.7	Human	ND	1	1	1	1	0	0	0	0	0	0
GCF_000273275	PRJNA224116	SAMN02463933	Bacteroides uniformis CL03T12C37	Bacteroides	uniformis	CL03T12C37	CL03T12C37	Scaffold	73	71	95.95	2.7	Human	ND	1	2	1	1	0	0	0	0	0	0
GCF_000273315	PRJNA224116	SAMN02463935	Bacteroides xylanisolvens CL03T12C04	Bacteroides	xylanisolvens	CL03T12C04	CL03T12C04	Scaffold	74	72	97.3	2.7	Human	Gastrointestinal tract	1	1	1	1	0	0	0	0	0	0
GCF_000273725	PRJNA224116	SAMN02463916	Bacteroides caccae CL03T12C61	Bacteroides	caccae	CL03T12C61	CL03T12C61	Scaffold	74	72	97.3	2.7	Human	Gastrointestinal tract	1	1	1	1	0	0	0	0	0	0
GCF_000273785	PRJNA224116	SAMN02463932	Bacteroides uniformis CL03T00C23	Bacteroides	uniformis	CL03T00C23	CL03T00C23	Scaffold	73	71	95.95	2.7	Human	ND	1	2	1	1	0	0	0	0	0	0
GCF_000297735	PRJNA224116	SAMN02463953	Bacteroides fragilis HMW 615	Bacteroides	fragilis	HMW	HMW 615	Scaffold	74	72	97.3	2.7	Human	ND	1	1	1	1	0	0	0	0	0	0
GCF_000304195	PRJNA224116	SAMN02463931	Bacteroides finegoldii CL09T03C10	Bacteroides	finegoldii	CL09T03C10	CL09T03C10	Scaffold	74	72	97.3	2.7	Human	Gastrointestinal tract	1	1	1	1	0	0	0	0	0	0
GCF_000374365	PRJNA224116	SAMN02441363	Bacteroides gallinarum DSM 18171 = JCM 13658	Bacteroides	gallinarum	DSM	DSM 18171	Scaffold	73	71	95.95	2.7	Chicken	Gastrointestinal tract	1	1	1	1	0	0	0	0	0	0
GCF_000374585	PRJNA224116	SAMN02441019	Bacteroides barnesiae DSM 18169 = JCM 13652	Bacteroides	barnesiae	DSM	DSM 18169	Scaffold	74	72	97.3	2.7	Chicken	Gastrointestinal tract	0	0	0	0	0	0	0	0	0	0
GCF_000375405	PRJNA224116	SAMN02441390	Bacteroides propionicifaciens DSM 19291 = JCM 14649	Bacteroides	propionicifaciens	DSM	DSM 19291	Contig	73	71	95.95	2.7	Cattle	Gastrointestinal tract	1	2	1	0	0	0	0	0	0	0
GCF_000381365	PRJNA224116	SAMN02596943	Bacteroides salyersiae WAL 10018 = DSM 18765 = JCM 12988	Bacteroides	salyersiae	WAL	DSM 18765	Scaffold	73	71	95.95	2.7	Human	ND	1	1	1	1	0	0	0	0	0	0
GCF_000382465	PRJNA224116	SAMN02596735	Bacteroides sp. HPS0048	Bacteroides	sp.	HPS0048	HPS0048	Scaffold	73	71	95.95	2.7	Human	ND	1	1	1	1	0	0	0	0	0	0
GCF_000403155	PRJNA224116	SAMN01730983	Bacteroides thetaiotaomicron dnLKV9	Bacteroides	thetaiotaomicron	dnLKV9	dnLKV9	Scaffold	73	71	95.95	2.7	Mouse	Gastrointestinal tract	1	1	1	1	0	0	0	0	0	0
GCF_000403235	PRJNA224116	SAMN01730984	Bacteroides vulgatus dnLKV7	Bacteroides	vulgatus	dnLKV7	dnLKV7	Scaffold	74	72	97.3	2.7	Mouse	Gastrointestinal tract	1	2	1	1	0	0	0	0	0	0
GCF_000577295	PRJNA224116	SAMEA3138926	Bacteroides xylanisolvens SD CC 1b	Bacteroides	xylanisolvens	SD	NA	Contig	74	72	97.3	2.7	ND	ND	0	1	1	1	0	0	0	0	0	0
GCF_000577955	PRJNA224116	SAMEA3138944	Bacteroides xylanisolvens SD CC 2a	Bacteroides	xylanisolvens	SD	NA	Scaffold	74	72	97.3	2.7	ND	ND	1	1	1	1	0	0	0	0	0	0
GCF_000598145	PRJNA224116	SAMN02314427	Bacteroides fragilis str. 2-F-2 #7	Bacteroides	fragilis	str.	2-F-2 #7	Contig	73	71	95.95	2.7	Human	Gastrointestinal tract	1	1	1	1	0	0	0	0	0	0
GCF_000598165	PRJNA224116	SAMN02314536	Bacteroides fragilis str. 3976T7	Bacteroides	fragilis	str.	3976T7	Contig	72	70	94.59	2.7	Human	Gastrointestinal tract	1	1	1	1	0	0	0	0	0	0
GCF_000598185	PRJNA224116	SAMN02314537	Bacteroides fragilis str. 3986T(B)10	Bacteroides	fragilis	str.	3986T(B)10	Contig	73	71	95.95	2.7	Human	Gastrointestinal tract	1	1	1	1	0	0	0	0	0	0
GCF_000598245	PRJNA224116	SAMN02314419	Bacteroides fragilis str. DS-166	Bacteroides	fragilis	str.	DS-166	Contig	73	71	95.95	2.7	Human	Gastrointestinal tract	1	1	1	1	0	0	0	0	0	0
GCF_000598285	PRJNA224116	SAMN02314526	Bacteroides fragilis str. 2-F-2 #5	Bacteroides	fragilis	str.	2-F-2 #5	Contig	73	71	95.95	2.7	Human	Gastrointestinal tract	1	1	1	1	0	0	0	0	0	0
GCF_000598305	PRJNA224116	SAMN02314525	Bacteroides fragilis str. 3774 T13	Bacteroides	fragilis	str.	3774 T13	Contig	73	71	95.95	2.7	Human	Gastrointestinal tract	1	1	1	1	0	0	0	0	0	0
GCF_000598325	PRJNA224116	SAMN02314527	Bacteroides fragilis str. 3783N1-2	Bacteroides	fragilis	str.	3783N1-2	Contig	73	71	95.95	2.7	Human	Gastrointestinal tract	1	1	1	1	0	0	0	0	0	0
GCF_000598345	PRJNA224116	SAMN02314533	Bacteroides fragilis str. 3783N2-1	Bacteroides	fragilis	str.	3783N2-1	Contig	73	71	95.95	2.7	Human	Gastrointestinal tract	1	1	1	1	0	0	0	0	0	0
GCF_000598385	PRJNA224116	SAMN02314534	Bacteroides fragilis str. 3998 T(B) 4	Bacteroides	fragilis	str.	3998 T(B) 4	Contig	73	71	95.95	2.7	Human	Gastrointestinal tract	1	1	1	1	0	0	0	0	0	0
GCF_000598425	PRJNA224116	SAMN02315073	Bacteroides fragilis str. 34-F-2 #13	Bacteroides	fragilis	str.	34-F-2 #13	Contig	73	71	95.95	2.7	Human	Gastrointestinal tract	1	1	1	1	0	0	0	0	0	0
GCF_000598445	PRJNA224116	SAMN02317048	Bacteroides fragilis str. 3986 N(B)19	Bacteroides	fragilis	str.	3986 N(B)19	Contig	72	70	94.59	2.7	Human	Gastrointestinal tract	1	1	1	1	0	0	0	0	0	0
GCF_000598505	PRJNA224116	SAMN02314417	Bacteroides fragilis str. DS-208	Bacteroides	fragilis	str.	DS-208	Contig	73	71	95.95	2.7	Human	Gastrointestinal tract	1	1	1	1	0	0	0	0	0	0
GCF_000598545	PRJNA224116	SAMN02315075	Bacteroides fragilis str. 1007-1-F #4	Bacteroides	fragilis	str.	1007-1-F #4	Contig	73	71	95.95	2.7	Human	Gastrointestinal tract	1	1	1	1	0	0	0	0	0	0
GCF_000598565	PRJNA224116	SAMN02314521	Bacteroides fragilis str. 3397 N2	Bacteroides	fragilis	str.	3397 N2	Contig	72	70	94.59	2.7	Human	Gastrointestinal tract	1	1	1	1	0	0	0	0	0	0
GCF_000598585	PRJNA224116	SAMN02317049	Bacteroides fragilis str. 3725 D9(v)	Bacteroides	fragilis	str.	3725 D9(v)	Contig	73	71	95.95	2.7	Human	Gastrointestinal tract	1	1	1	1	0	0	0	0	0	0
GCF_000598645	PRJNA224116	SAMN02314412	Bacteroides fragilis str. J38-1	Bacteroides	fragilis	str.	J38-1	Contig	73	71	95.95	2.7	Human	Gastrointestinal tract	1	1	1	1	0	0	0	0	0	0
GCF_000598685	PRJNA224116	SAMN02314435	Bacteroides fragilis str. 1007-1-F #10	Bacteroides	fragilis	str.	1007-1-F #10	Contig	74	72	97.3	2.7	Human	Gastrointestinal tract	1	1	1	1	0	0	0	0	0	0
GCF_000598705	PRJNA224116	SAMN02314519	Bacteroides fragilis str. 1009-4-F #10	Bacteroides	fragilis	str.	1009-4-F #10	Contig	73	71	95.95	2.7	Human	Gastrointestinal tract	1	1	1	1	0	0	0	0	0	0
GCF_000598725	PRJNA224116	SAMN02314530	Bacteroides fragilis str. 3719 T6	Bacteroides	fragilis	str.	3719 T6	Contig	74	72	97.3	2.7	Human	Gastrointestinal tract	1	1	1	1	0	0	0	0	0	0
GCF_000598745	PRJNA224116	SAMN02314565	Bacteroides fragilis str. S24L26	Bacteroides	fragilis	str.	S24L26	Contig	73	71	95.95	2.7	Human	Gastrointestinal tract	1	1	1	1	0	0	0	0	0	0
GCF_000598785	PRJNA224116	SAMN02314404	Bacteroides fragilis str. I1345	Bacteroides	fragilis	str.	I1345	Contig	74	72	97.3	2.7	Human	Gastrointestinal tract	1	1	1	1	0	0	0	0	0	0
GCF_000598805	PRJNA224116	SAMN02314414	Bacteroides fragilis str. Ds-233	Bacteroides	fragilis	str.	Ds-233	Contig	73	71	95.95	2.7	Human	Gastrointestinal tract	1	1	1	1	0	0	0	0	0	0
GCF_000598825	PRJNA224116	SAMN02314421	Bacteroides fragilis str. 2-F-2 #4	Bacteroides	fragilis	str.	2-F-2 #4	Contig	73	71	95.95	2.7	Human	Gastrointestinal tract	1	1	1	1	0	0	0	0	0	0
GCF_000598845	PRJNA224116	SAMN02314524	Bacteroides fragilis str. 3719 A10	Bacteroides	fragilis	str.	3719 A10	Contig	74	72	97.3	2.7	Human	Gastrointestinal tract	1	1	1	1	0	0	0	0	0	0
GCF_000598885	PRJNA224116	SAMN02314433	Bacteroides fragilis str. 1007-1-F #9	Bacteroides	fragilis	str.	1007-1-F #9	Contig	73	71	95.95	2.7	Human	Gastrointestinal tract	1	1	1	1	0	0	0	0	0	0
GCF_000598905	PRJNA224116	SAMN02314420	Bacteroides fragilis str. 20793-3	Bacteroides	fragilis	str.	20793-3	Contig	74	72	97.3	2.7	Human	Gastrointestinal tract	1	1	1	1	0	0	0	0	0	0
GCF_000598925	PRJNA224116	SAMN02314529	Bacteroides fragilis str. 3397 N3	Bacteroides	fragilis	str.	3397 N3	Contig	73	71	95.95	2.7	Human	Gastrointestinal tract	1	1	1	1	0	0	0	0	0	0
GCF_000598945	PRJNA224116	SAMN02314545	Bacteroides fragilis str. 3986 N(B)22	Bacteroides	fragilis	str.	3986 N(B)22	Contig	73	71	95.95	2.7	Human	Gastrointestinal tract	1	1	1	2	0	0	0	0	0	0
GCF_000598965	PRJNA224116	SAMN02314539	Bacteroides fragilis str. 3986 T(B)13	Bacteroides	fragilis	str.	3986 T(B)13	Contig	73	71	95.95	2.7	Human	Gastrointestinal tract	1	1	1	2	0	0	0	0	0	0
GCF_000598985	PRJNA224116	SAMN02314413	Bacteroides fragilis str. A7 (UDC12-2)	Bacteroides	fragilis	str.	A7 (UDC12-2)	Contig	73	71	95.95	2.7	Human	Gastrointestinal tract	1	1	1	1	0	0	0	0	0	0
GCF_000599005	PRJNA224116	SAMN02314564	Bacteroides fragilis str. S24L15	Bacteroides	fragilis	str.	S24L15	Contig	73	71	95.95	2.7	Human	Gastrointestinal tract	1	1	1	1	0	0	0	0	0	0
GCF_000599025	PRJNA224116	SAMN02315065	Bacteroides fragilis str. S36L5	Bacteroides	fragilis	str.	S36L5	Contig	74	72	97.3	2.7	Human	Gastrointestinal tract	1	1	1	1	0	0	0	0	0	0
GCF_000599045	PRJNA224116	SAMN02314561	Bacteroides fragilis str. S6R5	Bacteroides	fragilis	str.	S6R5	Contig	74	72	97.3	2.7	Human	Gastrointestinal tract	1	1	1	1	0	0	0	0	0	0
GCF_000599065	PRJNA224116	SAMN02314528	Bacteroides fragilis str. 3783N1-6	Bacteroides	fragilis	str.	3783N1-6	Contig	74	72	97.3	2.7	Human	Gastrointestinal tract	1	1	1	1	0	0	0	0	0	0
GCF_000599085	PRJNA224116	SAMN02314418	Bacteroides fragilis str. DS-71	Bacteroides	fragilis	str.	DS-71	Contig	73	71	95.95	2.7	Human	Gastrointestinal tract	1	1	1	1	0	0	0	0	0	0
GCF_000599105	PRJNA224116	SAMN02314429	Bacteroides fragilis str. S13 L11	Bacteroides	fragilis	str.	S13 L11	Contig	70	68	91.89	2.7	Human	Gastrointestinal tract	1	1	1	1	0	0	0	0	0	0
GCF_000599125	PRJNA224116	SAMN02315066	Bacteroides fragilis str. S36L11	Bacteroides	fragilis	str.	S36L11	Contig	74	72	97.3	2.7	Human	Gastrointestinal tract	1	1	1	1	0	0	0	0	0	0
GCF_000599145	PRJNA224116	SAMN02314431	Bacteroides fragilis str. 1007-1-F #7	Bacteroides	fragilis	str.	1007-1-F #7	Contig	73	71	95.95	2.7	Human	Gastrointestinal tract	1	1	1	1	0	0	0	0	0	0
GCF_000599165	PRJNA224116	SAMN02314520	Bacteroides fragilis str. 3397 T14	Bacteroides	fragilis	str.	3397 T14	Contig	73	71	95.95	2.7	Human	Gastrointestinal tract	1	1	1	1	0	0	0	0	0	0
GCF_000599185	PRJNA224116	SAMN02314538	Bacteroides fragilis str. 3976T8	Bacteroides	fragilis	str.	3976T8	Contig	73	71	95.95	2.7	Human	Gastrointestinal tract	1	1	1	1	0	0	0	0	0	0
GCF_000599225	PRJNA224116	SAMN02314559	Bacteroides fragilis str. S6L3	Bacteroides	fragilis	str.	S6L3	Contig	74	72	97.3	2.7	Human	Gastrointestinal tract	1	1	1	1	0	0	0	0	0	0
GCF_000599245	PRJNA224116	SAMN02314563	Bacteroides fragilis str. S6R6	Bacteroides	fragilis	str.	S6R6	Contig	73	71	95.95	2.7	Human	Gastrointestinal tract	1	1	1	1	0	0	0	0	0	0
GCF_000599305	PRJNA224116	SAMN02315068	Bacteroides fragilis str. S23L24	Bacteroides	fragilis	str.	S23L24	Contig	73	71	95.95	2.7	Human	Gastrointestinal tract	1	1	1	1	0	0	0	0	0	0
GCF_000599325	PRJNA224116	SAMN02315064	Bacteroides fragilis str. S24L34	Bacteroides	fragilis	str.	S24L34	Contig	73	71	95.95	2.7	Human	Gastrointestinal tract	1	1	1	1	0	0	0	0	0	0
GCF_000601035	PRJNA224116	SAMN02315076	Bacteroides fragilis str. 1007-1-F #5	Bacteroides	fragilis	str.	1007-1-F #5	Contig	73	71	95.95	2.7	Human	Gastrointestinal tract	1	1	1	1	0	0	0	0	0	0
GCF_000601055	PRJNA224116	SAMN02315067	Bacteroides fragilis str. S23L17	Bacteroides	fragilis	str.	S23L17	Contig	74	72	97.3	2.7	Human	Gastrointestinal tract	1	1	1	1	0	0	0	0	0	0
GCF_000601075	PRJNA224116	SAMN02314562	Bacteroides fragilis str. S6R8	Bacteroides	fragilis	str.	S6R8	Contig	73	71	95.95	2.7	Human	Gastrointestinal tract	1	1	1	1	0	0	0	0	0	0
GCF_000601095	PRJNA224116	SAMN02315077	Bacteroides fragilis str. 1007-1-F #6	Bacteroides	fragilis	str.	1007-1-F #6	Contig	73	71	95.95	2.7	Human	Gastrointestinal tract	1	1	1	1	0	0	0	0	0	0
GCF_000699705	PRJNA224116	SAMN02370946	Bacteroides vulgatus str. 3775 SL(B) 10 (iv)	Bacteroides	vulgatus	str.	3775 SL(B) 10 (iv)	Contig	74	72	97.3	2.7	Human	Gastrointestinal tract	1	2	1	2	0	0	0	0	0	0
GCF_000699865	PRJNA224116	SAMN02370951	Bacteroides vulgatus str. 3975 RP4	Bacteroides	vulgatus	str.	3975 RP4	Contig	74	72	97.3	2.7	Human	Gastrointestinal tract	1	2	1	1	0	0	0	0	0	0
GCF_000702225	PRJNA224116	SAMN02841199	Bacteroides sp. Ga6A2	Bacteroides	sp.	Ga6A2	Ga6A2	Scaffold	73	71	95.95	2.7	Cattle	Gastrointestinal tract	0	0	0	0	0	0	0	0	0	0
GCF_000702285	PRJNA224116	SAMN02841198	Bacteroides sp. Ga6A1	Bacteroides	sp.	Ga6A1	Ga6A1	Scaffold	73	71	95.95	2.7	Cattle	Rumen	0	0	0	0	0	0	0	0	0	0
GCF_001314975	PRJNA224116	SAMN03852684	Bacteroides thetaiotaomicron	Bacteroides	thetaiotaomicron	NA	7330	Complete Genome	73	71	95.95	2.7	Human	Gastrointestinal tract	1	1	1	1	0	0	0	0	0	0
GCF_001314995	PRJNA224116	SAMN03852683	Bacteroides ovatus	Bacteroides	ovatus	NA	ATCC 8483	Complete Genome	74	71	95.95	4.05	Human	Gastrointestinal tract	1	1	1	1	0	0	0	0	0	0
GCF_001318345	PRJNA224116	SAMN03852682	Bacteroides cellulosilyticus	Bacteroides	cellulosilyticus	NA	WH2	Complete Genome	73	69	93.24	5.41	Human	Gastrointestinal tract	1	2	1	1	0	0	0	0	0	0
GCF_001640865	PRJNA224116	SAMN03737480	Bacteroides dorei CL03T12C01	Bacteroides	dorei	CL03T12C01	CL03T12C01	Complete Genome	74	72	97.3	2.7	Human	Gastrointestinal tract	1	2	1	1	0	0	0	0	0	0
GCF_001682215	PRJNA224116	SAMN03921941	Bacteroides fragilis	Bacteroides	fragilis	NA	S14	Complete Genome	73	71	95.95	2.7	Human	Infection	1	1	1	1	0	0	0	0	0	0
GCF_000785025	PRJNA224116	SAMN02951417	Bacteroides sp. UW	Bacteroides	sp.	UW	UW	Contig	73	71	95.95	2.7	Human	Infection	1	1	1	1	0	0	0	0	0	0
GCF_000939155	PRJNA224116	SAMEA3217998	Bacteroides uniformis	Bacteroides	uniformis	NA	2a7B	Contig	72	70	94.59	2.7	Human	Gastrointestinal tract	1	2	1	1	0	0	0	0	0	0
GCF_000944395	PRJNA224116	SAMEA3217987	Bacteroides acidifaciens	Bacteroides	acidifaciens	NA	1e8A	Contig	64	62	83.78	2.7	Human	Gastrointestinal tract	1	1	1	1	0	0	0	0	0	0
GCF_001688725	PRJNA224116	SAMN04621613	Bacteroides caecimuris	Bacteroides	caecimuris	NA	I48	Complete Genome	74	71	95.95	4.05	Mouse	ND	0	1	1	1	0	0	0	0	0	0
GCF_001049535	PRJNA224116	SAMEA3334961	Bacteroides thetaiotaomicron	Bacteroides	thetaiotaomicron	NA	NA	Contig	74	72	97.3	2.7	Mouse	Gastrointestinal tract	1	1	1	1	0	0	0	0	0	0
GCF_001054865	PRJNA224116	SAMN03197511	Bacteroides fragilis	Bacteroides	fragilis	NA	320_BFRA	Contig	74	72	97.3	2.7	Human	ND	1	1	1	1	0	0	0	0	0	0
GCF_001054895	PRJNA224116	SAMN03197513	Bacteroides fragilis	Bacteroides	fragilis	NA	322_BFRA	Contig	74	72	97.3	2.7	Human	ND	1	1	1	1	0	0	0	0	0	0
GCF_001055755	PRJNA224116	SAMN03197381	Bacteroides thetaiotaomicron	Bacteroides	thetaiotaomicron	NA	19_BTHE	Scaffold	74	72	97.3	2.7	Human	ND	1	1	1	1	0	0	0	0	0	0
GCF_001056335	PRJNA224116	SAMN03197512	Bacteroides fragilis	Bacteroides	fragilis	NA	321_BFRA	Scaffold	74	72	97.3	2.7	Human	ND	1	1	1	1	0	0	0	0	0	0
GCF_001058755	PRJNA224116	SAMN03198091	Bacteroides fragilis	Bacteroides	fragilis	NA	885_BFRA	Contig	74	72	97.3	2.7	Human	ND	1	1	1	1	0	0	0	0	0	0
GCF_001077245	PRJNA224116	SAMN03198125	Bacteroides fragilis	Bacteroides	fragilis	NA	915_BFRA	Contig	73	71	95.95	2.7	Human	ND	1	1	1	1	0	0	0	0	0	0
GCF_002222615	PRJNA224116	SAMN07340701	Bacteroides caccae	Bacteroides	caccae	NA	ATCC 43185	Complete Genome	73	71	95.95	2.7	Human	Gastrointestinal tract	1	1	1	1	0	0	0	0	0	0
GCF_002849695	PRJNA224116	SAMN06169735	Bacteroides fragilis	Bacteroides	fragilis	NA	Q1F2	Complete Genome	73	70	94.59	4.05	Human	Wound	1	1	1	1	0	0	0	0	0	0
GCF_001373095	PRJNA224116	SAMEA3217991	Bacteroides fragilis	Bacteroides	fragilis	NA	4g8B	Contig	59	57	77.03	2.7	Human	Gastrointestinal tract	1	1	1	1	0	0	0	0	0	0
GCF_001403955	PRJNA224116	SAMEA3217997	Bacteroides uniformis	Bacteroides	uniformis	NA	2a3A	Contig	72	70	94.59	2.7	Human	Gastrointestinal tract	1	2	1	1	0	0	0	0	0	0
GCF_001405095	PRJNA224116	SAMEA3545312	Bacteroides faecis	Bacteroides	faecis	NA	2789STDY5834846	Scaffold	72	70	94.59	2.7	Human	Gastrointestinal tract	1	1	1	1	0	0	0	0	0	0
GCF_001405255	PRJNA224116	SAMEA3545281	Bacteroides thetaiotaomicron	Bacteroides	thetaiotaomicron	NA	2789STDY5608873	Scaffold	73	71	95.95	2.7	Human	Gastrointestinal tract	1	1	1	1	0	0	0	0	0	0
GCF_001405475	PRJNA224116	SAMEA2393087	Bacteroides uniformis	Bacteroides	uniformis	NA	2789STDY5608791	Scaffold	73	71	95.95	2.7	Human	Gastrointestinal tract	1	1	1	1	0	0	0	0	0	0
GCF_001405515	PRJNA224116	SAMEA3545409	Bacteroides caccae	Bacteroides	caccae	NA	2789STDY5834946	Scaffold	74	72	97.3	2.7	Human	Gastrointestinal tract	1	1	1	1	0	0	0	0	0	0
GCF_001405595	PRJNA224116	SAMEA3545361	Bacteroides uniformis	Bacteroides	uniformis	NA	2789STDY5834898	Scaffold	73	71	95.95	2.7	Human	Gastrointestinal tract	1	1	1	1	0	0	0	0	0	0
GCF_001405695	PRJNA224116	SAMEA3545279	Bacteroides salyersiae	Bacteroides	salyersiae	NA	2789STDY5608871	Scaffold	73	71	95.95	2.7	Human	Gastrointestinal tract	1	1	1	1	0	0	0	0	0	0
GCF_001405735	PRJNA224116	SAMEA3545406	Bacteroides ovatus	Bacteroides	ovatus	NA	2789STDY5834943	Scaffold	73	71	95.95	2.7	Human	Gastrointestinal tract	1	1	1	1	0	0	0	0	0	0
GCF_001405895	PRJNA224116	SAMEA3545362	Bacteroides thetaiotaomicron	Bacteroides	thetaiotaomicron	NA	2789STDY5834899	Scaffold	73	71	95.95	2.7	Human	Gastrointestinal tract	1	1	1	1	0	0	0	0	0	0
GCF_001405955	PRJNA224116	SAMEA3545345	Bacteroides caccae	Bacteroides	caccae	NA	2789STDY5834880	Scaffold	74	72	97.3	2.7	Human	Gastrointestinal tract	1	1	1	1	0	0	0	0	0	0
GCF_001406075	PRJNA224116	SAMEA3545408	Bacteroides thetaiotaomicron	Bacteroides	thetaiotaomicron	NA	2789STDY5834945	Scaffold	73	71	95.95	2.7	Human	Gastrointestinal tract	1	1	1	1	0	0	0	0	0	0
GCF_001406095	PRJNA224116	SAMEA3545272	Bacteroides uniformis	Bacteroides	uniformis	NA	2789STDY5608864	Scaffold	73	71	95.95	2.7	Human	Gastrointestinal tract	1	1	1	1	0	0	0	0	0	0
GCF_001406135	PRJNA224116	SAMEA3545313	Bacteroides uniformis	Bacteroides	uniformis	NA	2789STDY5834847	Scaffold	73	71	95.95	2.7	Human	Gastrointestinal tract	1	1	1	1	0	0	0	0	0	0
GCF_001406715	PRJNA224116	SAMEA3545405	Bacteroides uniformis	Bacteroides	uniformis	NA	2789STDY5834942	Scaffold	73	71	95.95	2.7	Human	Gastrointestinal tract	1	1	1	1	0	0	0	0	0	0
GCF_001535615	PRJNA224116	SAMN03653578	Bacteroides ovatus	Bacteroides	ovatus	NA	CL09T03C03	Scaffold	74	72	97.3	2.7	Human	Gastrointestinal tract	1	1	1	1	0	0	0	0	0	0
GCF_001578555	PRJNA224116	SAMN03842219	Bacteroides uniformis	Bacteroides	uniformis	NA	KLE1607	Scaffold	73	71	95.95	2.7	Human	Gastrointestinal tract	1	1	1	1	0	0	0	0	0	0
GCF_001578565	PRJNA224116	SAMN04324905	Bacteroides thetaiotaomicron	Bacteroides	thetaiotaomicron	NA	KLE1254	Scaffold	74	72	97.3	2.7	Human	Gastrointestinal tract	1	1	1	1	0	0	0	0	0	0
GCF_001578575	PRJNA224116	SAMN03956448	Bacteroides ovatus	Bacteroides	ovatus	NA	KLE1656	Scaffold	74	72	97.3	2.7	Human	Gastrointestinal tract	1	1	1	1	0	0	0	0	0	0
GCF_001580095	PRJNA224116	SAMN03956218	Bacteroides fragilis	Bacteroides	fragilis	NA	KLE1758	Scaffold	73	71	95.95	2.7	Human	Gastrointestinal tract	1	1	1	1	0	0	0	0	0	0
GCF_001580105	PRJNA224116	SAMN04024977	Bacteroides fragilis	Bacteroides	fragilis	NA	KLE1257	Scaffold	73	71	95.95	2.7	Human	Gastrointestinal tract	1	1	1	1	0	0	0	0	0	0
GCF_002998435	PRJNA224116	SAMN08472433	Bacteroides zoogleoformans	Bacteroides	zoogleoformans	NA	ATCC 33285	Complete Genome	73	71	95.95	2.7	Human	Oral cavity	0	0	0	1	0	0	0	0	0	0
GCF_002998535	PRJNA224116	SAMN08439035	Bacteroides heparinolyticus	Bacteroides	heparinolyticus	NA	F0111	Complete Genome	72	70	94.59	2.7	Human	Oral cavity	0	0	0	0	0	0	0	0	0	0
GCF_001692695	PRJNA224116	SAMN05426807	Bacteroides fragilis	Bacteroides	fragilis	NA	JIM10	Contig	74	72	97.3	2.7	Human	Gastrointestinal tract	1	1	1	1	0	0	0	0	0	0
GCF_001693695	PRJNA224116	SAMN04093172	Bacteroides fragilis	Bacteroides	fragilis	NA	O:21	Scaffold	73	71	95.95	2.7	Human	Infection	1	1	1	1	0	0	0	0	0	0
GCF_001695355	PRJNA224116	SAMN03921828	Bacteroides fragilis	Bacteroides	fragilis	NA	BF8	Contig	73	71	95.95	2.7	Human	Infection	1	1	1	1	0	0	0	0	0	0
GCF_001699855	PRJNA224116	SAMN03839334	Bacteroides fragilis	Bacteroides	fragilis	NA	20793-3	Contig	74	72	97.3	2.7	Human	Gastrointestinal tract	1	1	1	1	0	0	0	0	0	0
GCF_001699875	PRJNA224116	SAMN03839335	Bacteroides fragilis	Bacteroides	fragilis	NA	20656-2-1	Contig	73	71	95.95	2.7	Human	Gastrointestinal tract	1	1	1	1	0	0	0	0	0	0
GCF_001699885	PRJNA224116	SAMN03839336	Bacteroides fragilis	Bacteroides	fragilis	NA	86-5443-2-2	Contig	73	71	95.95	2.7	Swine	Gastrointestinal tract	1	1	1	1	0	0	0	0	0	0
GCF_001811315	PRJNA224116	SAMN04477614	Bacteroides sp. HMSC067B03	Bacteroides	sp.	HMSC067B03	HMSC067B03	Scaffold	72	70	94.59	2.7	Human	Wound	1	1	1	1	0	0	0	0	0	0
GCF_001811695	PRJNA224116	SAMN04477629	Bacteroides sp. HMSC068A09	Bacteroides	sp.	HMSC068A09	HMSC068A09	Scaffold	72	70	94.59	2.7	Human	Wound	1	1	1	1	0	0	0	0	0	0
GCF_001815255	PRJNA224116	SAMN04480435	Bacteroides sp. HMSC073E02	Bacteroides	sp.	HMSC073E02	HMSC073E02	Scaffold	74	72	97.3	2.7	Human	Infection	1	1	1	1	0	0	0	0	0	0
GCF_001816225	PRJNA224116	SAMN05860967	Bacteroides fragilis	Bacteroides	fragilis	NA	14-106904-1	Scaffold	74	72	97.3	2.7	Human	Infection	1	1	1	1	0	0	0	0	0	0
GCF_001816245	PRJNA224116	SAMN05862073	Bacteroides thetaiotaomicron	Bacteroides	thetaiotaomicron	NA	14-106904-2	Scaffold	73	71	95.95	2.7	Human	Infection	1	1	1	1	0	0	0	0	0	0
GCF_001997325	PRJNA224116	SAMN05721783	Bacteroides fragilis	Bacteroides	fragilis	NA	ATCC 25285	Scaffold	73	71	95.95	2.7	Human	Infection	1	1	1	1	0	0	0	0	0	0
GCF_002159755	PRJNA224116	SAMN06473699	Bacteroides sp. An269	Bacteroides	sp.	An269	An269	Contig	73	71	95.95	2.7	Chicken	Gastrointestinal tract	0	0	0	0	0	0	0	0	0	0
GCF_002160225	PRJNA224116	SAMN06473652	Bacteroides clarus	Bacteroides	clarus	NA	An189	Contig	73	71	95.95	2.7	Chicken	Gastrointestinal tract	1	1	1	1	0	0	0	0	0	0
GCF_002160595	PRJNA224116	SAMN06473630	Bacteroides ovatus	Bacteroides	ovatus	NA	An161	Contig	73	71	95.95	2.7	Chicken	Gastrointestinal tract	1	1	1	1	0	0	0	0	0	0
GCF_002161115	PRJNA224116	SAMN06473580	Bacteroides xylanisolvens	Bacteroides	xylanisolvens	NA	An109	Contig	74	72	97.3	2.7	Chicken	Gastrointestinal tract	1	1	1	1	0	0	0	0	0	0
GCF_002161135	PRJNA224116	SAMN06473578	Bacteroides xylanisolvens	Bacteroides	xylanisolvens	NA	An107	Contig	74	72	97.3	2.7	Chicken	Gastrointestinal tract	1	1	1	0	0	0	0	0	0	0
GCF_002161435	PRJNA224116	SAMN06473745	Bacteroides uniformis	Bacteroides	uniformis	NA	An67	Contig	73	71	95.95	2.7	Chicken	Gastrointestinal tract	1	2	1	1	0	0	0	0	0	0
GCF_002161685	PRJNA224116	SAMN06473725	Bacteroides clarus	Bacteroides	clarus	NA	An43	Contig	73	71	95.95	2.7	Chicken	Gastrointestinal tract	1	1	1	1	0	0	0	0	0	0
GCF_003363675	PRJNA224116	SAMN09754244	Bacteroides intestinalis	Bacteroides	intestinalis	NA	APC919/174	Complete Genome	74	71	95.95	4.05	Human	Gastrointestinal tract	1	2	1	1	0	0	0	0	0	0
GCF_002632415	PRJNA224116	SAMN07482654	Bacteroides sp. KFT8	Bacteroides	sp.	KFT8	KFT8	Contig	74	72	97.3	2.7	Human	Gastrointestinal tract	1	1	1	1	0	0	0	0	0	0
GCF_002810985	PRJNA224116	SAMN07735201	Bacteroides fragilis	Bacteroides	fragilis	NA	CM13	Scaffold	74	72	97.3	2.7	Human	Gastrointestinal tract	1	1	1	1	0	0	0	0	0	0
GCF_002810995	PRJNA224116	SAMN07735200	Bacteroides fragilis	Bacteroides	fragilis	NA	CL04T03C20	Scaffold	74	72	97.3	2.7	Human	Gastrointestinal tract	1	1	1	1	0	0	0	0	0	0
GCF_002811025	PRJNA224116	SAMN07735158	Bacteroides fragilis	Bacteroides	fragilis	NA	1284	Scaffold	74	72	97.3	2.7	Human	Gastrointestinal tract	1	1	1	1	0	0	0	0	0	0
GCF_002811035	PRJNA224116	SAMN07735202	Bacteroides fragilis	Bacteroides	fragilis	NA	US326	Scaffold	74	72	97.3	2.7	Human	Gastrointestinal tract	1	1	1	1	0	0	0	0	0	0
GCF_002811065	PRJNA224116	SAMN07735159	Bacteroides fragilis	Bacteroides	fragilis	NA	12905	Scaffold	74	72	97.3	2.7	Human	Gastrointestinal tract	1	1	1	1	0	0	0	0	0	0
GCF_002811085	PRJNA224116	SAMN07735199	Bacteroides fragilis	Bacteroides	fragilis	NA	078320-1	Scaffold	73	71	95.95	2.7	Human	Gastrointestinal tract	1	1	1	1	0	0	0	0	0	0
GCF_002959715	PRJNA224116	SAMN08570051	Bacteroides caccae	Bacteroides	caccae	NA	ATCC 43185	Contig	73	71	95.95	2.7	Human	Gastrointestinal tract	1	1	1	1	0	0	0	0	0	0
GCF_004328515	PRJNA224116	SAMN10961207	Bacteroides sp. A1C1	Bacteroides	sp.	A1C1	A1C1	Complete Genome	73	71	95.95	2.7	Cat	Gastrointestinal tract	1	2	1	1	0	0	0	0	0	0
GCF_005706655	PRJNA224116	SAMN11040710	Bacteroides fragilis	Bacteroides	fragilis	NA	CCUG4856T	Complete Genome	73	71	95.95	2.7	Human	Infection	1	1	1	1	0	0	0	0	0	0
GCF_003207995	PRJNA224116	SAMN09096970	Bacteroides sp. NMBE5	Bacteroides	sp.	NMBE5	NMBE5	Scaffold	74	72	97.3	2.7	Human	Gastrointestinal tract	1	2	1	1	0	0	0	0	0	0
GCF_003363115	PRJNA224116	SAMN09729823	Bacteroides fragilis	Bacteroides	fragilis	NA	HCK-B3	Contig	74	72	97.3	2.7	Human	Gastrointestinal tract	1	1	1	1	0	0	0	0	0	0
GCF_003363235	PRJNA224116	SAMN09729824	Bacteroides ovatus	Bacteroides	ovatus	NA	ELH-B2	Scaffold	73	71	95.95	2.7	Human	Gastrointestinal tract	1	1	1	1	0	0	0	0	0	0
GCF_003434395	PRJNA224116	SAMN09736274	Bacteroides sp. AM23-12	Bacteroides	sp.	AM23-12	AM23-12	Scaffold	73	71	95.95	2.7	Human	Gastrointestinal tract	1	1	1	1	0	0	0	0	0	0
GCF_003434605	PRJNA224116	SAMN09734877	Bacteroides sp. AM18-9	Bacteroides	sp.	AM18-9	AM18-9	Scaffold	74	72	97.3	2.7	Human	Gastrointestinal tract	1	2	1	1	0	0	0	0	0	0
GCF_003434615	PRJNA224116	SAMN09736280	Bacteroides sp. AM23-18	Bacteroides	sp.	AM23-18	AM23-18	Scaffold	74	72	97.3	2.7	Human	Gastrointestinal tract	1	2	1	1	0	0	0	0	0	0
GCF_003435205	PRJNA224116	SAMN09734594	Bacteroides sp. AF32-8BH	Bacteroides	sp.	AF32-8BH	AF32-8BH	Scaffold	74	72	97.3	2.7	Human	Gastrointestinal tract	1	1	1	1	0	0	0	0	0	0
GCF_003436015	PRJNA224116	SAMN09734681	Bacteroides sp. AF39-10AT	Bacteroides	sp.	AF39-10AT	AF39-10AT	Scaffold	74	72	97.3	2.7	Human	Gastrointestinal tract	1	2	1	1	0	0	0	0	0	0
GCF_003436085	PRJNA224116	SAMN09737014	Bacteroides xylanisolvens	Bacteroides	xylanisolvens	NA	TM09-13	Scaffold	74	72	97.3	2.7	Human	Gastrointestinal tract	1	1	1	1	0	0	0	0	0	0
GCF_003436255	PRJNA224116	SAMN09737012	Bacteroides sp. D20	Bacteroides	sp.	D20	TM09-11	Scaffold	73	71	95.95	2.7	Human	Gastrointestinal tract	1	2	1	1	0	0	0	0	0	0
GCF_003436285	PRJNA224116	SAMN09737008	Bacteroides fragilis	Bacteroides	fragilis	NA	TM08-15	Scaffold	73	71	95.95	2.7	Human	Gastrointestinal tract	1	1	1	1	0	0	0	0	0	0
GCF_003436475	PRJNA224116	SAMN09736974	Bacteroides uniformis	Bacteroides	uniformis	NA	TM04-30	Scaffold	73	71	95.95	2.7	Human	Gastrointestinal tract	1	1	1	1	0	0	0	0	0	0
GCF_003436935	PRJNA224116	SAMN09736920	Bacteroides fragilis	Bacteroides	fragilis	NA	TF09-1	Scaffold	73	71	95.95	2.7	Human	Gastrointestinal tract	1	1	1	1	0	0	0	0	0	0
GCF_003437005	PRJNA224116	SAMN09736914	Bacteroides uniformis	Bacteroides	uniformis	NA	TF08-13	Scaffold	73	71	95.95	2.7	Human	Gastrointestinal tract	1	1	1	1	0	0	0	0	0	0
GCF_003437205	PRJNA224116	SAMN09736902	Bacteroides uniformis	Bacteroides	uniformis	NA	TF07-2	Scaffold	73	71	95.95	2.7	Human	Gastrointestinal tract	1	1	1	1	0	0	0	0	0	0
GCF_003437545	PRJNA224116	SAMN09736937	Bacteroides xylanisolvens	Bacteroides	xylanisolvens	NA	TF10-34	Scaffold	74	72	97.3	2.7	Human	Gastrointestinal tract	1	1	1	1	0	0	0	0	0	0
GCF_003437605	PRJNA224116	SAMN09736925	Bacteroides uniformis	Bacteroides	uniformis	NA	TF09-22	Scaffold	73	71	95.95	2.7	Human	Gastrointestinal tract	1	1	1	1	0	0	0	0	0	0
GCF_003437815	PRJNA224116	SAMN09736883	Bacteroides fragilis	Bacteroides	fragilis	NA	TF05-31	Scaffold	73	71	95.95	2.7	Human	Gastrointestinal tract	1	1	1	1	0	0	0	0	0	0
GCF_003437935	PRJNA224116	SAMN09736872	Bacteroides sp. 3_1_33FAA	Bacteroides	sp.	3_1_33FAA	TF05-10AC	Scaffold	74	72	97.3	2.7	Human	Gastrointestinal tract	1	2	1	1	0	0	0	0	0	0
GCF_003438145	PRJNA224116	SAMN09736848	Bacteroides sp. D20	Bacteroides	sp.	D20	OM08-13	Scaffold	73	71	95.95	2.7	Human	Gastrointestinal tract	1	2	1	1	0	0	0	0	0	0
GCF_003438205	PRJNA224116	SAMN09736841	Bacteroides uniformis	Bacteroides	uniformis	NA	OM07-9	Scaffold	73	71	95.95	2.7	Human	Gastrointestinal tract	1	2	1	1	0	0	0	0	0	0
GCF_003438425	PRJNA224116	SAMN09736801	Bacteroides caccae	Bacteroides	caccae	NA	OM05-21BH	Scaffold	74	72	97.3	2.7	Human	Gastrointestinal tract	1	1	1	1	0	0	0	0	0	0
GCF_003438615	PRJNA224116	SAMN09736854	Bacteroides sp. OM08-17BH	Bacteroides	sp.	OM08-17BH	OM08-17BH	Scaffold	74	72	97.3	2.7	Human	Gastrointestinal tract	1	1	1	1	0	0	0	0	0	0
GCF_003438665	PRJNA224116	SAMN09736844	Bacteroides sp. OM08-11	Bacteroides	sp.	OM08-11	OM08-11	Scaffold	73	71	95.95	2.7	Human	Gastrointestinal tract	1	1	1	1	0	0	0	0	0	0
GCF_003438775	PRJNA224116	SAMN09736823	Bacteroides fragilis	Bacteroides	fragilis	NA	OM06-30AC	Scaffold	74	72	97.3	2.7	Human	Gastrointestinal tract	1	1	1	1	0	0	0	0	0	0
GCF_003438895	PRJNA224116	SAMN09736813	Bacteroides fragilis	Bacteroides	fragilis	NA	OM06-1	Scaffold	74	72	97.3	2.7	Human	Gastrointestinal tract	1	1	1	1	0	0	0	0	0	0
GCF_003438985	PRJNA224116	SAMN09736796	Bacteroides uniformis	Bacteroides	uniformis	NA	OM05-11BH	Scaffold	73	71	95.95	2.7	Human	Gastrointestinal tract	1	1	1	1	0	0	0	0	0	0
GCF_003438995	PRJNA224116	SAMN09736797	Bacteroides sp. OM05-12	Bacteroides	sp.	OM05-12	OM05-12	Scaffold	74	72	97.3	2.7	Human	Gastrointestinal tract	1	1	1	1	0	0	0	0	0	0
GCF_003439225	PRJNA224116	SAMN09736771	Bacteroides uniformis	Bacteroides	uniformis	NA	OM03-4	Scaffold	73	71	95.95	2.7	Human	Gastrointestinal tract	1	2	1	1	0	0	0	0	0	0
GCF_003439285	PRJNA224116	SAMN09736767	Bacteroides fragilis	Bacteroides	fragilis	NA	OM02-9	Scaffold	73	71	95.95	2.7	Human	Gastrointestinal tract	1	1	1	1	0	0	0	0	0	0
GCF_003439395	PRJNA224116	SAMN09736755	Bacteroides faecis	Bacteroides	faecis	NA	OM02-29	Scaffold	72	70	94.59	2.7	Human	Gastrointestinal tract	1	1	1	1	0	0	0	0	0	0
GCF_003439505	PRJNA224116	SAMN09736743	Bacteroides fragilis	Bacteroides	fragilis	NA	OM02-11	Scaffold	73	71	95.95	2.7	Human	Gastrointestinal tract	1	1	1	1	0	0	0	0	0	0
GCF_003439635	PRJNA224116	SAMN09736715	Bacteroides fragilis	Bacteroides	fragilis	NA	OF05-13AC	Scaffold	74	72	97.3	2.7	Human	Gastrointestinal tract	1	1	1	1	0	0	0	0	0	0
GCF_003439675	PRJNA224116	SAMN09736712	Bacteroides fragilis	Bacteroides	fragilis	NA	OF05-11AC	Scaffold	73	71	95.95	2.7	Human	Gastrointestinal tract	1	1	1	1	0	0	0	0	0	0
GCF_003439685	PRJNA224116	SAMN09736782	Bacteroides uniformis	Bacteroides	uniformis	NA	OM04-14BH	Scaffold	73	71	95.95	2.7	Human	Gastrointestinal tract	1	1	1	1	0	0	0	0	0	0
GCF_003439735	PRJNA224116	SAMN09736763	Bacteroides sp. 3_1_33FAA	Bacteroides	sp.	3_1_33FAA	OM02-4	Scaffold	74	72	97.3	2.7	Human	Gastrointestinal tract	1	2	1	1	0	0	0	0	0	0
GCF_003439865	PRJNA224116	SAMN09736714	Bacteroides ovatus	Bacteroides	ovatus	NA	OF05-12AC	Scaffold	73	71	95.95	2.7	Human	Gastrointestinal tract	1	1	1	1	0	0	0	0	0	0
GCF_003457725	PRJNA224116	SAMN09734552	Bacteroides ovatus	Bacteroides	ovatus	NA	AF29-12	Scaffold	73	71	95.95	2.7	Human	Gastrointestinal tract	1	1	1	1	0	0	0	0	0	0
GCF_003457815	PRJNA224116	SAMN09734544	Bacteroides thetaiotaomicron	Bacteroides	thetaiotaomicron	NA	AF28-2	Scaffold	74	72	97.3	2.7	Human	Gastrointestinal tract	1	1	1	1	0	0	0	0	0	0
GCF_003457925	PRJNA224116	SAMN09734539	Bacteroides uniformis	Bacteroides	uniformis	NA	AF28-11	Scaffold	73	71	95.95	2.7	Human	Gastrointestinal tract	1	2	1	1	0	0	0	0	0	0
GCF_003458215	PRJNA224116	SAMN09734520	Bacteroides fragilis	Bacteroides	fragilis	NA	AF27-10	Scaffold	74	72	97.3	2.7	Human	Gastrointestinal tract	1	1	1	1	0	0	0	0	0	0
GCF_003458235	PRJNA224116	SAMN09734518	Bacteroides sp. AF26-7BH	Bacteroides	sp.	AF26-7BH	AF26-7BH	Scaffold	74	72	97.3	2.7	Human	Gastrointestinal tract	1	1	1	1	0	0	0	0	0	0
GCF_003458305	PRJNA224116	SAMN09734511	Bacteroides ovatus	Bacteroides	ovatus	NA	AF26-20AA	Scaffold	73	71	95.95	2.7	Human	Gastrointestinal tract	1	1	1	1	0	0	0	0	0	0
GCF_003458585	PRJNA224116	SAMN09734465	Bacteroides thetaiotaomicron	Bacteroides	thetaiotaomicron	NA	AF24-19LB	Scaffold	73	71	95.95	2.7	Human	Gastrointestinal tract	1	1	1	1	0	0	0	0	0	0
GCF_003458905	PRJNA224116	SAMN09734527	Bacteroides ovatus	Bacteroides	ovatus	NA	AF27-16BH	Scaffold	74	72	97.3	2.7	Human	Gastrointestinal tract	1	1	1	1	0	0	0	0	0	0
GCF_003458955	PRJNA224116	SAMN09734517	Bacteroides fragilis	Bacteroides	fragilis	NA	AF26-6	Scaffold	73	71	95.95	2.7	Human	Gastrointestinal tract	1	1	1	1	0	0	0	0	0	0
GCF_003459065	PRJNA224116	SAMN09734473	Bacteroides caccae	Bacteroides	caccae	NA	AF24-29LB	Scaffold	74	72	97.3	2.7	Human	Gastrointestinal tract	1	1	1	1	0	0	0	0	0	0
GCF_003459105	PRJNA224116	SAMN09734471	Bacteroides ovatus	Bacteroides	ovatus	NA	AF24-28LB	Scaffold	73	71	95.95	2.7	Human	Gastrointestinal tract	1	1	1	1	0	0	0	0	0	0
GCF_003459325	PRJNA224116	SAMN09734434	Bacteroides uniformis	Bacteroides	uniformis	NA	AF21-53	Scaffold	73	71	95.95	2.7	Human	Gastrointestinal tract	1	1	1	1	0	0	0	0	0	0
GCF_003459425	PRJNA224116	SAMN09734417	Bacteroides ovatus	Bacteroides	ovatus	NA	AF20-9LB	Scaffold	74	72	97.3	2.7	Human	Gastrointestinal tract	1	1	1	1	0	0	0	0	0	0
GCF_003459585	PRJNA224116	SAMN09734398	Bacteroides uniformis	Bacteroides	uniformis	NA	AF19-3LB	Scaffold	73	71	95.95	2.7	Human	Gastrointestinal tract	1	2	1	1	0	0	0	0	0	0
GCF_003459625	PRJNA224116	SAMN09734391	Bacteroides uniformis	Bacteroides	uniformis	NA	AF19-23	Scaffold	73	71	95.95	2.7	Human	Gastrointestinal tract	1	1	1	1	0	0	0	0	0	0
GCF_003459675	PRJNA224116	SAMN09734385	Bacteroides clarus	Bacteroides	clarus	NA	AF19-1AC	Scaffold	73	71	95.95	2.7	Human	Gastrointestinal tract	1	1	1	1	0	0	0	0	0	0
GCF_003460025	PRJNA224116	SAMN09734340	Bacteroides faecis	Bacteroides	faecis	NA	AF17-5AC	Scaffold	72	70	94.59	2.7	Human	Gastrointestinal tract	1	1	1	1	0	0	0	0	0	0
GCF_003460085	PRJNA224116	SAMN09734330	Bacteroides uniformis	Bacteroides	uniformis	NA	AF17-20	Scaffold	73	71	95.95	2.7	Human	Gastrointestinal tract	1	1	1	1	0	0	0	0	0	0
GCF_003460345	PRJNA224116	SAMN09734348	Bacteroides eggerthii	Bacteroides	eggerthii	NA	AF18-1	Scaffold	73	71	95.95	2.7	Human	Gastrointestinal tract	1	1	1	1	0	0	0	0	0	0
GCF_003463115	PRJNA224116	SAMN09736685	Bacteroides caccae	Bacteroides	caccae	NA	OF02-8	Scaffold	74	72	97.3	2.7	Human	Gastrointestinal tract	1	1	1	1	0	0	0	0	0	0
GCF_003463165	PRJNA224116	SAMN09736683	Bacteroides caccae	Bacteroides	caccae	NA	OF02-6LB	Scaffold	74	72	97.3	2.7	Human	Gastrointestinal tract	1	1	1	1	0	0	0	0	0	0
GCF_003463315	PRJNA224116	SAMN09736707	Bacteroides uniformis	Bacteroides	uniformis	NA	OF04-14	Scaffold	73	71	95.95	2.7	Human	Gastrointestinal tract	1	1	1	1	0	0	0	0	0	0
GCF_003463495	PRJNA224116	SAMN09736667	Bacteroides ovatus	Bacteroides	ovatus	NA	OF01-19AC	Scaffold	73	71	95.95	2.7	Human	Gastrointestinal tract	1	1	1	1	0	0	0	0	0	0
GCF_003463545	PRJNA224116	SAMN09736661	Bacteroides fragilis	Bacteroides	fragilis	NA	OF01-1	Scaffold	73	71	95.95	2.7	Human	Gastrointestinal tract	1	1	1	1	0	0	0	0	0	0
GCF_003464385	PRJNA224116	SAMN09734276	Bacteroides fragilis	Bacteroides	fragilis	NA	AF15-10LB	Scaffold	73	71	95.95	2.7	Human	Gastrointestinal tract	1	1	1	1	0	0	0	0	0	0
GCF_003464445	PRJNA224116	SAMN09734272	Bacteroides xylanisolvens	Bacteroides	xylanisolvens	NA	AF14-7	Scaffold	74	72	97.3	2.7	Human	Gastrointestinal tract	1	1	1	1	0	0	0	0	0	0
GCF_003464525	PRJNA224116	SAMN09734261	Bacteroides uniformis	Bacteroides	uniformis	NA	AF14-42	Scaffold	73	71	95.95	2.7	Human	Gastrointestinal tract	1	1	1	1	0	0	0	0	0	0
GCF_003464535	PRJNA224116	SAMN09734263	Bacteroides clarus	Bacteroides	clarus	NA	AF14-44	Scaffold	73	71	95.95	2.7	Human	Gastrointestinal tract	1	1	1	1	0	0	0	0	0	0
GCF_003464625	PRJNA224116	SAMN09734256	Bacteroides clarus	Bacteroides	clarus	NA	AF14-27	Scaffold	73	71	95.95	2.7	Human	Gastrointestinal tract	1	1	1	1	0	0	0	0	0	0
GCF_003464635	PRJNA224116	SAMN09734255	Bacteroides fragilis	Bacteroides	fragilis	NA	AF14-26	Scaffold	73	71	95.95	2.7	Human	Gastrointestinal tract	1	1	1	1	0	0	0	0	0	0
GCF_003464695	PRJNA224116	SAMN09734252	Bacteroides thetaiotaomicron	Bacteroides	thetaiotaomicron	NA	AF14-20	Scaffold	73	71	95.95	2.7	Human	Gastrointestinal tract	1	1	1	1	0	0	0	0	0	0
GCF_003464785	PRJNA224116	SAMN09734246	Bacteroides uniformis	Bacteroides	uniformis	NA	AF14-14	Scaffold	73	71	95.95	2.7	Human	Gastrointestinal tract	1	1	1	1	0	0	0	0	0	0
GCF_003465265	PRJNA224116	SAMN09734247	Bacteroides fragilis	Bacteroides	fragilis	NA	AF14-14AC	Scaffold	73	71	95.95	2.7	Human	Gastrointestinal tract	1	1	1	1	0	0	0	0	0	0
GCF_003465275	PRJNA224116	SAMN09734245	Bacteroides ovatus	Bacteroides	ovatus	NA	AF14-13AC	Scaffold	74	72	97.3	2.7	Human	Gastrointestinal tract	1	1	1	1	0	0	0	0	0	0
GCF_003465715	PRJNA224116	SAMN09734177	Bacteroides ovatus	Bacteroides	ovatus	NA	AF04-17	Scaffold	74	72	97.3	2.7	Human	Gastrointestinal tract	1	1	1	1	0	0	0	0	0	0
GCF_003465985	PRJNA224116	SAMN09734182	Bacteroides ovatus	Bacteroides	ovatus	NA	AF04-46	Scaffold	74	72	97.3	2.7	Human	Gastrointestinal tract	1	1	1	1	0	0	0	0	0	0
GCF_003466025	PRJNA224116	SAMN09734171	Bacteroides thetaiotaomicron	Bacteroides	thetaiotaomicron	NA	AF03-26	Scaffold	73	71	95.95	2.7	Human	Gastrointestinal tract	1	1	1	1	0	0	0	0	0	0
GCF_003466305	PRJNA224116	SAMN09737003	Bacteroides ovatus	Bacteroides	ovatus	NA	TM07-20	Scaffold	74	72	97.3	2.7	Human	Gastrointestinal tract	1	1	1	1	0	0	0	0	0	0
GCF_003466325	PRJNA224116	SAMN09736999	Bacteroides sp. 4_1_36	Bacteroides	sp.	4_1_36	TM07-1	Scaffold	73	71	95.95	2.7	Human	Gastrointestinal tract	1	1	1	1	0	0	0	0	0	0
GCF_003466885	PRJNA224116	SAMN09736574	Bacteroides uniformis	Bacteroides	uniformis	NA	AM43-9	Scaffold	73	71	95.95	2.7	Human	Gastrointestinal tract	1	1	1	1	0	0	0	0	0	0
GCF_003467285	PRJNA224116	SAMN09736544	Bacteroides eggerthii	Bacteroides	eggerthii	NA	AM42-16	Scaffold	73	71	95.95	2.7	Human	Gastrointestinal tract	1	1	1	1	0	0	0	0	0	0
GCF_003467365	PRJNA224116	SAMN09736522	Bacteroides nordii	Bacteroides	nordii	NA	AM40-30BH	Scaffold	73	71	95.95	2.7	Human	Gastrointestinal tract	1	1	1	1	0	0	0	0	0	0
GCF_003467505	PRJNA224116	SAMN09736507	Bacteroides uniformis	Bacteroides	uniformis	NA	AM39-1	Scaffold	73	71	95.95	2.7	Human	Gastrointestinal tract	1	2	1	1	0	0	0	0	0	0
GCF_003467605	PRJNA224116	SAMN09736500	Bacteroides eggerthii	Bacteroides	eggerthii	NA	AM38-13	Scaffold	73	71	95.95	2.7	Human	Gastrointestinal tract	1	1	1	1	0	0	0	0	0	0
GCF_003468145	PRJNA224116	SAMN09736525	Bacteroides fragilis	Bacteroides	fragilis	NA	AM40-4AC	Scaffold	74	72	97.3	2.7	Human	Gastrointestinal tract	1	1	1	1	0	0	0	0	0	0
GCF_003468155	PRJNA224116	SAMN09736524	Bacteroides ovatus	Bacteroides	ovatus	NA	AM40-4	Scaffold	73	71	95.95	2.7	Human	Gastrointestinal tract	1	1	1	1	0	0	0	0	0	0
GCF_003468325	PRJNA224116	SAMN09736495	Bacteroides uniformis	Bacteroides	uniformis	NA	AM37-7	Scaffold	73	71	95.95	2.7	Human	Gastrointestinal tract	1	2	1	1	0	0	0	0	0	0
GCF_003468355	PRJNA224116	SAMN09736487	Bacteroides stercoris	Bacteroides	stercoris	NA	AM36-9BH	Scaffold	72	70	94.59	2.7	Human	Gastrointestinal tract	1	1	1	1	0	0	0	0	0	0
GCF_003468695	PRJNA224116	SAMN09736437	Bacteroides ovatus	Bacteroides	ovatus	NA	AM32-14LB	Scaffold	74	72	97.3	2.7	Human	Gastrointestinal tract	1	1	1	1	0	0	0	0	0	0
GCF_003468785	PRJNA224116	SAMN09736428	Bacteroides caccae	Bacteroides	caccae	NA	AM31-16AC	Scaffold	74	72	97.3	2.7	Human	Gastrointestinal tract	1	1	1	1	0	0	0	0	0	0
GCF_003468865	PRJNA224116	SAMN09736420	Bacteroides uniformis	Bacteroides	uniformis	NA	AM30-49	Scaffold	73	71	95.95	2.7	Human	Gastrointestinal tract	1	1	1	1	0	0	0	0	0	0
GCF_003468875	PRJNA224116	SAMN09736419	Bacteroides xylanisolvens	Bacteroides	xylanisolvens	NA	AM30-47	Scaffold	74	72	97.3	2.7	Human	Gastrointestinal tract	1	1	1	1	0	0	0	0	0	0
GCF_003468975	PRJNA224116	SAMN09736408	Bacteroides ovatus	Bacteroides	ovatus	NA	AM30-13	Scaffold	73	71	95.95	2.7	Human	Gastrointestinal tract	1	1	1	1	0	0	0	0	0	0
GCF_003469025	PRJNA224116	SAMN09736397	Bacteroides uniformis	Bacteroides	uniformis	NA	AM29-1AC	Scaffold	73	71	95.95	2.7	Human	Gastrointestinal tract	1	1	1	1	0	0	0	0	0	0
GCF_003469305	PRJNA224116	SAMN09736425	Bacteroides fragilis	Bacteroides	fragilis	NA	AM31-13AC	Scaffold	73	71	95.95	2.7	Human	Gastrointestinal tract	1	1	1	1	0	0	0	0	0	0
GCF_003469415	PRJNA224116	SAMN09736405	Bacteroides uniformis	Bacteroides	uniformis	NA	AM29-4LB	Scaffold	73	71	95.95	2.7	Human	Gastrointestinal tract	1	2	1	1	0	0	0	0	0	0
GCF_003469435	PRJNA224116	SAMN09736404	Bacteroides uniformis	Bacteroides	uniformis	NA	AM29-2AC	Scaffold	73	71	95.95	2.7	Human	Gastrointestinal tract	1	2	1	1	0	0	0	0	0	0
GCF_003469465	PRJNA224116	SAMN09736392	Bacteroides uniformis	Bacteroides	uniformis	NA	AM29-12AC	Scaffold	73	71	95.95	2.7	Human	Gastrointestinal tract	1	1	1	1	0	0	0	0	0	0
GCF_003469475	PRJNA224116	SAMN09736383	Bacteroides uniformis	Bacteroides	uniformis	NA	AM28-49	Scaffold	73	71	95.95	2.7	Human	Gastrointestinal tract	1	1	1	1	0	0	0	0	0	0
GCF_003469655	PRJNA224116	SAMN09736336	Bacteroides salyersiae	Bacteroides	salyersiae	NA	AM26-2AC	Scaffold	73	71	95.95	2.7	Human	Gastrointestinal tract	1	1	1	1	0	0	0	0	0	0
GCF_003469685	PRJNA224116	SAMN09736331	Bacteroides thetaiotaomicron	Bacteroides	thetaiotaomicron	NA	AM26-17LB	Scaffold	73	71	95.95	2.7	Human	Gastrointestinal tract	1	1	1	1	0	0	0	0	0	0
GCF_003469745	PRJNA224116	SAMN09736325	Bacteroides xylanisolvens	Bacteroides	xylanisolvens	NA	AM26-1	Scaffold	74	72	97.3	2.7	Human	Gastrointestinal tract	1	1	1	1	0	0	0	0	0	0
GCF_003470085	PRJNA224116	SAMN09736335	Bacteroides eggerthii	Bacteroides	eggerthii	NA	AM26-26AC	Scaffold	73	71	95.95	2.7	Human	Gastrointestinal tract	1	1	1	1	0	0	0	0	0	0
GCF_003470465	PRJNA224116	SAMN09734901	Bacteroides caccae	Bacteroides	caccae	NA	AM22-13LB	Scaffold	73	71	95.95	2.7	Human	Gastrointestinal tract	1	1	1	1	0	0	0	0	0	0
GCF_003470495	PRJNA224116	SAMN09734894	Bacteroides uniformis	Bacteroides	uniformis	NA	AM21-40	Scaffold	73	71	95.95	2.7	Human	Gastrointestinal tract	1	1	1	1	0	0	0	0	0	0
GCF_003470645	PRJNA224116	SAMN09734853	Bacteroides ovatus	Bacteroides	ovatus	NA	AM17-48	Scaffold	73	71	95.95	2.7	Human	Gastrointestinal tract	1	1	1	1	0	0	0	0	0	0
GCF_003470725	PRJNA224116	SAMN09734832	Bacteroides uniformis	Bacteroides	uniformis	NA	AM16-3	Scaffold	73	71	95.95	2.7	Human	Gastrointestinal tract	1	1	1	1	0	0	0	0	0	0
GCF_003471465	PRJNA224116	SAMN09734875	Bacteroides fragilis	Bacteroides	fragilis	NA	AM18-6	Scaffold	72	70	94.59	2.7	Human	Gastrointestinal tract	1	1	1	1	0	0	0	0	0	0
GCF_003471525	PRJNA224116	SAMN09734865	Bacteroides eggerthii	Bacteroides	eggerthii	NA	AM18-17	Scaffold	73	71	95.95	2.7	Human	Gastrointestinal tract	1	1	1	1	0	0	0	0	0	0
GCF_003471545	PRJNA224116	SAMN09734863	Bacteroides uniformis	Bacteroides	uniformis	NA	AM18-14LB	Scaffold	73	71	95.95	2.7	Human	Gastrointestinal tract	1	2	1	1	0	0	0	0	0	0
GCF_003471745	PRJNA224116	SAMN09734845	Bacteroides fragilis	Bacteroides	fragilis	NA	AM17-19	Scaffold	73	71	95.95	2.7	Human	Gastrointestinal tract	1	1	1	1	0	0	0	0	0	0
GCF_003471925	PRJNA224116	SAMN09734823	Bacteroides fragilis	Bacteroides	fragilis	NA	AM16-16A	Scaffold	73	71	95.95	2.7	Human	Gastrointestinal tract	1	1	1	1	0	0	0	0	0	0
GCF_003472025	PRJNA224116	SAMN09734817	Bacteroides fragilis	Bacteroides	fragilis	NA	AM15-16	Scaffold	73	71	95.95	2.7	Human	Gastrointestinal tract	1	1	1	1	0	0	0	0	0	0
GCF_003472055	PRJNA224116	SAMN09734814	Bacteroides thetaiotaomicron	Bacteroides	thetaiotaomicron	NA	AM15-10	Scaffold	73	71	95.95	2.7	Human	Gastrointestinal tract	1	1	1	1	0	0	0	0	0	0
GCF_003472085	PRJNA224116	SAMN09734812	Bacteroides ovatus	Bacteroides	ovatus	NA	AM14-40	Scaffold	73	71	95.95	2.7	Human	Gastrointestinal tract	1	1	1	1	0	0	0	0	0	0
GCF_003472145	PRJNA224116	SAMN09734808	Bacteroides ovatus	Bacteroides	ovatus	NA	AM14-26	Scaffold	73	71	95.95	2.7	Human	Gastrointestinal tract	1	1	1	1	0	0	0	0	0	0
GCF_003472195	PRJNA224116	SAMN09734795	Bacteroides fragilis	Bacteroides	fragilis	NA	AM13-18	Scaffold	73	71	95.95	2.7	Human	Gastrointestinal tract	1	1	1	1	0	0	0	0	0	0
GCF_003472445	PRJNA224116	SAMN09734777	Bacteroides eggerthii	Bacteroides	eggerthii	NA	AM10-54	Scaffold	73	71	95.95	2.7	Human	Gastrointestinal tract	1	1	1	1	0	0	0	0	0	0
GCF_003472565	PRJNA224116	SAMN09734768	Bacteroides sp. AM10-21B	Bacteroides	sp.	AM10-21B	AM10-21B	Scaffold	74	72	97.3	2.7	Human	Gastrointestinal tract	1	1	1	1	0	0	0	0	0	0
GCF_003472675	PRJNA224116	SAMN09734755	Bacteroides thetaiotaomicron	Bacteroides	thetaiotaomicron	NA	AM09-21	Scaffold	73	71	95.95	2.7	Human	Gastrointestinal tract	1	1	1	1	0	0	0	0	0	0
GCF_003472965	PRJNA224116	SAMN09734810	Bacteroides ovatus	Bacteroides	ovatus	NA	AM14-35	Scaffold	73	71	95.95	2.7	Human	Gastrointestinal tract	1	1	1	1	0	0	0	0	0	0
GCF_003472985	PRJNA224116	SAMN09734804	Bacteroides eggerthii	Bacteroides	eggerthii	NA	AM14-12	Scaffold	73	71	95.95	2.7	Human	Gastrointestinal tract	1	1	1	1	0	0	0	0	0	0
GCF_003472995	PRJNA224116	SAMN09734803	Bacteroides uniformis	Bacteroides	uniformis	NA	AM14-1	Scaffold	73	71	95.95	2.7	Human	Gastrointestinal tract	1	2	1	1	0	0	0	0	0	0
GCF_003473285	PRJNA224116	SAMN09734751	Bacteroides uniformis	Bacteroides	uniformis	NA	AM09-11	Scaffold	73	71	95.95	2.7	Human	Gastrointestinal tract	1	1	1	1	0	0	0	0	0	0
GCF_003474245	PRJNA224116	SAMN09734689	Bacteroides xylanisolvens	Bacteroides	xylanisolvens	NA	AF39-6AC	Scaffold	74	72	97.3	2.7	Human	Gastrointestinal tract	1	1	1	1	0	0	0	0	0	0
GCF_003474645	PRJNA224116	SAMN09734674	Bacteroides xylanisolvens	Bacteroides	xylanisolvens	NA	AF38-2	Scaffold	74	72	97.3	2.7	Human	Gastrointestinal tract	1	1	1	1	0	0	0	0	0	0
GCF_003474715	PRJNA224116	SAMN09734658	Bacteroides thetaiotaomicron	Bacteroides	thetaiotaomicron	NA	AF37-12	Scaffold	73	71	95.95	2.7	Human	Gastrointestinal tract	1	1	1	1	0	0	0	0	0	0
GCF_003475335	PRJNA224116	SAMN09734598	Bacteroides eggerthii	Bacteroides	eggerthii	NA	AF33-15AC	Scaffold	73	71	95.95	2.7	Human	Gastrointestinal tract	1	1	1	1	0	0	0	0	0	0
GCF_003475375	PRJNA224116	SAMN09734589	Bacteroides uniformis	Bacteroides	uniformis	NA	AF32-17	Scaffold	73	71	95.95	2.7	Human	Gastrointestinal tract	1	1	1	1	0	0	0	0	0	0
GCF_003475385	PRJNA224116	SAMN09734586	Bacteroides fragilis	Bacteroides	fragilis	NA	AF32-10	Scaffold	73	71	95.95	2.7	Human	Gastrointestinal tract	1	1	1	1	0	0	0	0	0	0
GCF_003477995	PRJNA224116	SAMN09736708	Bacteroides sp. OF04-15BH	Bacteroides	sp.	OF04-15BH	OF04-15BH	Scaffold	72	70	94.59	2.7	Human	Gastrointestinal tract	0	0	0	0	0	0	0	0	0	0
GCF_003479375	PRJNA224116	SAMN09734316	Bacteroides sp. AF16-49	Bacteroides	sp.	AF16-49	AF16-49	Scaffold	74	72	97.3	2.7	Human	Gastrointestinal tract	1	1	1	1	0	0	0	0	0	0
GCF_003508775	PRJNA224116	SAMN09736340	Bacteroides caccae	Bacteroides	caccae	NA	AM26-6LB	Scaffold	73	71	95.95	2.7	Human	Gastrointestinal tract	1	1	1	1	0	0	0	0	0	0
GCF_003602695	PRJNA224116	SAMN09734743	Bacteroides sp. AM07-18	Bacteroides	sp.	AM07-18	AM07-18	Scaffold	73	71	95.95	2.7	Human	Gastrointestinal tract	1	2	1	1	0	0	0	0	0	0
GCF_003602705	PRJNA224116	SAMN09734820	Bacteroides sp. AM16-13	Bacteroides	sp.	AM16-13	AM16-13	Scaffold	74	72	97.3	2.7	Human	Gastrointestinal tract	1	1	1	1	0	0	0	0	0	0
GCF_003602735	PRJNA224116	SAMN09734686	Bacteroides sp. AF39-16AC	Bacteroides	sp.	AF39-16AC	AF39-16AC	Scaffold	73	71	95.95	2.7	Human	Gastrointestinal tract	1	1	1	1	0	0	0	0	0	0
GCF_003602755	PRJNA224116	SAMN09734659	Bacteroides sp. AF37-16AC	Bacteroides	sp.	AF37-16AC	AF37-16AC	Scaffold	73	71	95.95	2.7	Human	Gastrointestinal tract	1	2	1	1	0	0	0	0	0	0
GCF_003602795	PRJNA224116	SAMN09734614	Bacteroides sp. AF34-31BH	Bacteroides	sp.	AF34-31BH	AF34-31BH	Scaffold	73	71	95.95	2.7	Human	Gastrointestinal tract	1	1	1	1	0	0	0	0	0	0
GCF_003602805	PRJNA224116	SAMN09734588	Bacteroides sp. AF32-15BH	Bacteroides	sp.	AF32-15BH	AF32-15BH	Scaffold	74	72	97.3	2.7	Human	Gastrointestinal tract	1	2	1	1	0	0	0	0	0	0
GCF_003602895	PRJNA224116	SAMN09734550	Bacteroides sp. AF29-11	Bacteroides	sp.	AF29-11	AF29-11	Scaffold	73	71	95.95	2.7	Human	Gastrointestinal tract	1	1	1	1	0	0	0	0	0	0
GCF_003602945	PRJNA224116	SAMN09734509	Bacteroides sp. AF26-10BH	Bacteroides	sp.	AF26-10BH	AF26-10BH	Scaffold	73	71	95.95	2.7	Human	Gastrointestinal tract	1	2	1	1	0	0	0	0	0	0
GCF_003602965	PRJNA224116	SAMN09734504	Bacteroides sp. AF25-5LB	Bacteroides	sp.	AF25-5LB	AF25-5LB	Scaffold	73	71	95.95	2.7	Human	Gastrointestinal tract	1	2	1	1	0	0	0	0	0	0
GCF_003603015	PRJNA224116	SAMN09734488	Bacteroides sp. AF25-17LB	Bacteroides	sp.	AF25-17LB	AF25-17LB	Scaffold	73	71	95.95	2.7	Human	Gastrointestinal tract	1	2	1	1	0	0	0	0	0	0
GCF_003603055	PRJNA224116	SAMN09734521	Bacteroides sp. AF27-10BH	Bacteroides	sp.	AF27-10BH	AF27-10BH	Scaffold	73	71	95.95	2.7	Human	Gastrointestinal tract	1	1	1	1	0	0	0	0	0	0
GCF_003603075	PRJNA224116	SAMN09734489	Bacteroides sp. AF25-18	Bacteroides	sp.	AF25-18	AF25-18	Scaffold	74	72	97.3	2.7	Human	Gastrointestinal tract	1	2	1	1	0	0	0	0	0	0
GCF_003603175	PRJNA224116	SAMN09734362	Bacteroides sp. AF18-33	Bacteroides	sp.	AF18-33	AF18-33	Scaffold	73	71	95.95	2.7	Human	Gastrointestinal tract	1	2	1	1	0	0	0	0	0	0
GCF_003603235	PRJNA224116	SAMN09734310	Bacteroides sp. AF16-29	Bacteroides	sp.	AF16-29	AF16-29	Scaffold	74	72	97.3	2.7	Human	Gastrointestinal tract	1	2	1	1	0	0	0	0	0	0
GCF_003603275	PRJNA224116	SAMN09734277	Bacteroides sp. AF15-14LB	Bacteroides	sp.	AF15-14LB	AF15-14LB	Scaffold	73	71	95.95	2.7	Human	Gastrointestinal tract	1	1	1	1	0	0	0	0	0	0
GCF_003603315	PRJNA224116	SAMN09734319	Bacteroides sp. AF16-7	Bacteroides	sp.	AF16-7	AF16-7	Scaffold	73	71	95.95	2.7	Human	Gastrointestinal tract	1	1	1	1	0	0	0	0	0	0
GCF_003603375	PRJNA224116	SAMN09734178	Bacteroides sp. AF04-22	Bacteroides	sp.	AF04-22	AF04-22	Scaffold	73	71	95.95	2.7	Human	Gastrointestinal tract	1	1	1	1	0	0	0	0	0	0
GCF_003603455	PRJNA224116	SAMN09736496	Bacteroides sp. AM37-9	Bacteroides	sp.	AM37-9	AM37-9	Scaffold	74	72	97.3	2.7	Human	Gastrointestinal tract	1	1	1	1	0	0	0	0	0	0
GCF_003603495	PRJNA224116	SAMN09736530	Bacteroides sp. AM41-16	Bacteroides	sp.	AM41-16	AM41-16	Scaffold	73	71	95.95	2.7	Human	Gastrointestinal tract	1	2	1	1	0	0	0	0	0	0
GCF_003603515	PRJNA224116	SAMN09736434	Bacteroides sp. AM32-11AC	Bacteroides	sp.	AM32-11AC	AM32-11AC	Scaffold	73	71	95.95	2.7	Human	Gastrointestinal tract	1	1	1	1	0	0	0	0	0	0
GCF_003603545	PRJNA224116	SAMN09736411	Bacteroides sp. AM30-16	Bacteroides	sp.	AM30-16	AM30-16	Scaffold	73	71	95.95	2.7	Human	Gastrointestinal tract	1	1	1	1	0	0	0	0	0	0
GCF_003603585	PRJNA224116	SAMN09736384	Bacteroides sp. AM28-6	Bacteroides	sp.	AM28-6	AM28-6	Scaffold	74	72	97.3	2.7	Human	Gastrointestinal tract	1	2	1	1	0	0	0	0	0	0
GCF_003603635	PRJNA224116	SAMN09736344	Bacteroides sp. AM27-13	Bacteroides	sp.	AM27-13	AM27-13	Scaffold	74	72	97.3	2.7	Human	Gastrointestinal tract	1	2	1	1	0	0	0	0	0	0
GCF_003603665	PRJNA224116	SAMN09736333	Bacteroides sp. AM26-2	Bacteroides	sp.	AM26-2	AM26-2	Scaffold	73	71	95.95	2.7	Human	Gastrointestinal tract	1	2	1	1	0	0	0	0	0	0
GCF_003603775	PRJNA224116	SAMN09736327	Bacteroides sp. AM26-11	Bacteroides	sp.	AM26-11	AM26-11	Scaffold	74	72	97.3	2.7	Human	Gastrointestinal tract	1	2	1	1	0	0	0	0	0	0
GCF_003603995	PRJNA224116	SAMN09734602	Bacteroides sp. AF33-23	Bacteroides	sp.	AF33-23	AF33-23	Scaffold	73	71	95.95	2.7	Human	Gastrointestinal tract	1	2	1	1	0	0	0	0	0	0
GCF_003604005	PRJNA224116	SAMN09736688	Bacteroides sp. OF03-11BH	Bacteroides	sp.	OF03-11BH	OF03-11BH	Scaffold	74	72	97.3	2.7	Human	Gastrointestinal tract	1	1	1	1	0	0	0	0	0	0
GCF_003604045	PRJNA224116	SAMN09734281	Bacteroides sp. AF15-23LB	Bacteroides	sp.	AF15-23LB	AF15-23LB	Scaffold	74	72	97.3	2.7	Human	Gastrointestinal tract	1	2	1	1	0	0	0	0	0	0
GCF_003604075	PRJNA224116	SAMN09734321	Bacteroides sp. AF17-1	Bacteroides	sp.	AF17-1	AF17-1	Scaffold	74	72	97.3	2.7	Human	Gastrointestinal tract	1	2	1	1	0	0	0	0	0	0
GCF_003612665	PRJNA224116	SAMN10024786	Bacteroides ovatus	Bacteroides	ovatus	NA	0.1XD42-1	Contig	73	71	95.95	2.7	Mouse	Gastrointestinal tract	1	1	1	1	0	0	0	0	0	0
GCF_003671855	PRJNA224116	SAMN10024785	Bacteroides acidifaciens	Bacteroides	acidifaciens	NA	0.1X-D8-26	Contig	74	72	97.3	2.7	Mouse	Gastrointestinal tract	0	0	0	0	0	0	0	0	0	0
GCF_003932775	PRJNA224116	SAMN10478692	Bacteroides heparinolyticus	Bacteroides	heparinolyticus	NA	OH1047_COT-310	Contig	72	70	94.59	2.7	Dog	Oral cavity	0	0	0	0	0	0	0	0	0	0
GCF_004115325	PRJNA449063	SAMN08875372	Bacteroides sp. PHL 2737	Bacteroides	sp.	PHL 2737	PHL 2737	Scaffold	72	70	94.59	2.7	Human	Peritoneal fluid	0	0	0	0	0	0	0	0	0	0
GCF_004167295	PRJNA224116	SAMN10239576	Bacteroides xylanisolvens	Bacteroides	xylanisolvens	NA	bq_0049	Contig	74	72	97.3	2.7	Human	Gastrointestinal tract	1	1	1	1	0	0	0	0	0	0
GCF_004167345	PRJNA224116	SAMN10239563	Bacteroides caccae	Bacteroides	caccae	NA	bj_0095	Contig	74	72	97.3	2.7	Human	Gastrointestinal tract	1	1	1	1	0	0	0	0	0	0
GCF_004167505	PRJNA224116	SAMN10239574	Bacteroides uniformis	Bacteroides	uniformis	NA	ca_0067	Contig	73	71	95.95	2.7	Human	Gastrointestinal tract	1	2	1	1	0	0	0	0	0	0
GCF_004167525	PRJNA224116	SAMN10239573	Bacteroides thetaiotaomicron	Bacteroides	thetaiotaomicron	NA	bq_0049	Contig	74	72	97.3	2.7	Human	Gastrointestinal tract	1	1	1	1	0	0	0	0	0	0
GCF_004167545	PRJNA224116	SAMN10239571	Bacteroides salyersiae	Bacteroides	salyersiae	NA	am_0171	Contig	73	71	95.95	2.7	Human	Gastrointestinal tract	1	1	1	1	0	0	0	0	0	0
GCF_004167785	PRJNA224116	SAMN10239570	Bacteroides ovatus	Bacteroides	ovatus	NA	am_0171	Contig	74	72	97.3	2.7	Human	Gastrointestinal tract	1	1	1	1	0	0	0	0	0	0
GCF_004167855	PRJNA224116	SAMN10239568	Bacteroides fragilis	Bacteroides	fragilis	NA	am_0171	Contig	73	71	95.95	2.7	Human	Gastrointestinal tract	1	1	1	1	0	0	0	0	0	0
GCF_004168485	PRJNA224116	SAMN10239566	Bacteroides eggerthii	Bacteroides	eggerthii	NA	bj_0095	Contig	73	71	95.95	2.7	Human	Gastrointestinal tract	1	1	1	1	0	0	0	0	0	0
GCF_006546965	PRJNA224116	SAMN12137749	Bacteroides xylanisolvens	Bacteroides	xylanisolvens	NA	H207	Complete Genome	74	72	97.3	2.7	Human	Gastrointestinal tract	1	1	1	1	0	0	0	0	0	0
GCF_004342845	PRJNA224116	SAMN10864733	Bacteroides heparinolyticus	Bacteroides	heparinolyticus	NA	DSM 23917	Scaffold	73	71	95.95	2.7	Human	Oral cavity	0	0	0	0	0	0	0	0	0	0
GCF_004349635	PRJNA224116	SAMN10689998	Bacteroides thetaiotaomicron	Bacteroides	thetaiotaomicron	NA	C34	Scaffold	73	71	95.95	2.7	Human	Gastrointestinal tract	1	1	1	1	0	0	0	0	0	0
GCF_004793475	PRJNA224116	SAMN10878311	Bacteroides sp. NM69_E16B	Bacteroides	sp.	NM69_E16B	NM69_E16B	Contig	73	71	95.95	2.7	Mouse	Gastrointestinal tract	0	1	0	0	0	0	0	0	0	0
GCF_004801645	PRJNA224116	SAMN11366394	Bacteroides faecichinchillae	Bacteroides	faecichinchillae	NA	NM45_B5	Contig	72	70	94.59	2.7	Mouse	Gastrointestinal tract	1	1	1	1	0	0	0	0	0	0
GCF_006742345	PRJNA224116	SAMD00169826	Bacteroides uniformis	Bacteroides	uniformis	NA	NBRC 113350	Complete Genome	73	71	95.95	2.7	Human	Gastrointestinal tract	1	1	1	1	0	0	0	0	0	0
GCF_005844235	PRJNA224116	SAMN10863269	Bacteroides uniformis	Bacteroides	uniformis	NA	BSD2780061689st1_G7	Scaffold	73	71	95.95	2.7	Human	Gastrointestinal tract	1	1	1	1	0	0	0	0	0	0
GCF_005844255	PRJNA224116	SAMN10863268	Bacteroides caccae	Bacteroides	caccae	NA	BSD2780061689st1_A4	Scaffold	73	71	95.95	2.7	Human	Gastrointestinal tract	1	1	1	1	0	0	0	0	0	0
GCF_005844755	PRJNA224116	SAMN10863236	Bacteroides ovatus	Bacteroides	ovatus	NA	1001175st1_E11	Scaffold	74	72	97.3	2.7	Human	Gastrointestinal tract	1	1	1	1	0	0	0	0	0	0
GCF_005844775	PRJNA224116	SAMN10863237	Bacteroides faecis	Bacteroides	faecis	NA	1001175st1_E5	Scaffold	72	70	94.59	2.7	Human	Gastrointestinal tract	1	1	1	1	0	0	0	0	0	0
GCF_005844805	PRJNA224116	SAMN10863233	Bacteroides uniformis	Bacteroides	uniformis	NA	1001175st1_F6	Scaffold	73	71	95.95	2.7	Human	Gastrointestinal tract	1	1	1	1	0	0	0	0	0	0
GCF_005844845	PRJNA224116	SAMN10863232	Bacteroides fragilis	Bacteroides	fragilis	NA	1001175st1_C3	Scaffold	74	72	97.3	2.7	Human	Gastrointestinal tract	1	1	1	1	0	0	0	0	0	0
GCF_005844865	PRJNA224116	SAMN10863231	Bacteroides ovatus	Bacteroides	ovatus	NA	BSD2780061688st1_A7	Scaffold	74	72	97.3	2.7	Human	Gastrointestinal tract	1	1	1	1	0	0	0	0	0	0
GCF_005844885	PRJNA224116	SAMN10863229	Bacteroides ovatus	Bacteroides	ovatus	NA	BSD2780061687st1_H2	Scaffold	74	72	97.3	2.7	Human	Gastrointestinal tract	1	1	1	1	0	0	0	0	0	0
GCF_005844895	PRJNA224116	SAMN10863225	Bacteroides ovatus	Bacteroides	ovatus	NA	1001136st1_E5	Scaffold	73	71	95.95	2.7	Human	Gastrointestinal tract	1	1	1	1	0	0	0	0	0	0
GCF_005844905	PRJNA224116	SAMN10863226	Bacteroides ovatus	Bacteroides	ovatus	NA	1001271st1_H2	Scaffold	74	72	97.3	2.7	Human	Gastrointestinal tract	1	1	1	1	0	0	0	0	0	0
GCF_005844935	PRJNA224116	SAMN10863221	Bacteroides ovatus	Bacteroides	ovatus	NA	1001275st2_G11	Scaffold	73	71	95.95	2.7	Human	Gastrointestinal tract	1	1	1	1	0	0	0	0	0	0
GCF_005844955	PRJNA224116	SAMN10863220	Bacteroides ovatus	Bacteroides	ovatus	NA	1001099st1_E5	Scaffold	73	71	95.95	2.7	Human	Gastrointestinal tract	1	1	1	1	0	0	0	0	0	0
GCF_005844965	PRJNA224116	SAMN10863214	Bacteroides ovatus	Bacteroides	ovatus	NA	BSD2780120875st1_E1	Scaffold	74	72	97.3	2.7	Human	Gastrointestinal tract	1	1	1	1	0	0	0	0	0	0
GCF_005845145	PRJNA224116	SAMN10863271	Bacteroides ovatus	Bacteroides	ovatus	NA	BSD2780061688st1_C6	Scaffold	74	72	97.3	2.7	Human	Gastrointestinal tract	1	1	1	1	0	0	0	0	0	0
GCF_005845245	PRJNA224116	SAMN10863257	Bacteroides uniformis	Bacteroides	uniformis	NA	1001271st1_A10	Scaffold	73	71	95.95	2.7	Human	Gastrointestinal tract	1	2	1	1	0	0	0	0	0	0
GCF_005845305	PRJNA224116	SAMN10863228	Bacteroides ovatus	Bacteroides	ovatus	NA	1001175st1_D1	Scaffold	74	72	97.3	2.7	Human	Gastrointestinal tract	1	1	1	1	0	0	0	0	0	0
GCF_005845315	PRJNA224116	SAMN10863234	Bacteroides eggerthii	Bacteroides	eggerthii	NA	1001175st1_B5	Scaffold	73	71	95.95	2.7	Human	Gastrointestinal tract	1	1	1	1	0	0	0	0	0	0
GCF_007012325	PRJNA224116	SAMN12137645	Bacteroides ovatus	Bacteroides	ovatus	NA	3725 D1 iv	Complete Genome	74	71	95.95	4.05	Human	Gastrointestinal tract	1	1	1	1	0	0	0	0	0	0
GCF_008369705	PRJNA224116	SAMN12675660	Bacteroides fragilis	Bacteroides	fragilis	NA	GUT04	Complete Genome	73	71	95.95	2.7	Human	Gastrointestinal tract	1	1	1	1	0	0	0	0	0	0
GCF_007097645	PRJNA224116	SAMN12240078	Bacteroides sp. HF-5092	Bacteroides	sp.	HF-5092	HF-5092	Contig	74	72	97.3	2.7	Human	Gastrointestinal tract	1	1	1	1	0	0	0	0	0	0
GCF_007197895	PRJNA224116	SAMN12252301	Bacteroides sp. HF-5300	Bacteroides	sp.	HF-5300	HF-5300	Contig	74	72	97.3	2.7	Human	Gastrointestinal tract	1	1	1	1	0	0	0	0	0	0
GCF_007556425	PRJNA224116	SAMN10476872	Bacteroides thetaiotaomicron	Bacteroides	thetaiotaomicron	NA	CL15T12C11	Scaffold	74	72	97.3	2.7	Human	Gastrointestinal tract	1	1	1	1	0	0	0	0	0	0
GCF_007830715	PRJNA224116	SAMN02983002	Bacteroides zoogleoformans	Bacteroides	zoogleoformans	NA	ATCC 33285	Scaffold	73	71	95.95	2.7	Human	Oral cavity	0	0	0	0	0	0	0	0	0	0
GCF_007896575	PRJNA224116	SAMN12414677	Bacteroides fragilis	Bacteroides	fragilis	NA	AD135F_1B	Contig	74	72	97.3	2.7	Human	Gastrointestinal tract	1	1	1	2	0	0	0	0	0	0
GCF_007896595	PRJNA224116	SAMN12414692	Bacteroides fragilis	Bacteroides	fragilis	NA	CFPLTA004_1B	Contig	73	71	95.95	2.7	Human	Gastrointestinal tract	1	1	1	1	0	0	0	0	0	0
GCF_007896605	PRJNA224116	SAMN12414679	Bacteroides fragilis	Bacteroides	fragilis	NA	AD135F_3B	Contig	74	72	97.3	2.7	Human	Gastrointestinal tract	1	1	1	2	0	0	0	0	0	0
GCF_007896675	PRJNA224116	SAMN12414676	Bacteroides fragilis	Bacteroides	fragilis	NA	AD126T_2B	Contig	74	72	97.3	2.7	Human	Gastrointestinal tract	1	1	1	1	0	0	0	0	0	0
GCF_007896685	PRJNA224116	SAMN12414675	Bacteroides fragilis	Bacteroides	fragilis	NA	AD126T_1B	Contig	73	71	95.95	2.7	Human	Gastrointestinal tract	1	1	1	1	0	0	0	0	0	0
GCF_007896745	PRJNA224116	SAMN12414696	Bacteroides fragilis	Bacteroides	fragilis	NA	HAP130N_2B	Contig	73	71	95.95	2.7	Human	Gastrointestinal tract	1	1	1	2	0	0	0	0	0	0
GCF_007896795	PRJNA224116	SAMN12414700	Bacteroides fragilis	Bacteroides	fragilis	NA	TL139C_1B	Contig	73	71	95.95	2.7	Human	Gastrointestinal tract	1	1	1	1	0	0	0	0	0	0
GCF_008086695	PRJNA224116	SAMN11310039	Bacteroides fragilis	Bacteroides	fragilis	NA	143	Scaffold	73	71	95.95	2.7	Human	Blood	1	1	1	1	0	0	0	0	0	0
GCF_008329425	PRJNA224116	SAMN12001428	Bacteroides thetaiotaomicron	Bacteroides	thetaiotaomicron	NA	DC21	Contig	73	71	95.95	2.7	Mouse	Gastrointestinal tract	1	1	1	2	0	0	0	0	0	0
GCF_009193295	PRJNA224116	SAMN12815340	Bacteroides sp. HF-5141	Bacteroides	sp.	HF-5141	HF-5141	Complete Genome	74	72	97.3	2.7	Human	Gastrointestinal tract	1	1	1	1	0	0	0	0	0	0
GCF_008416065	PRJNA224116	SAMN11943400	Bacteroides caccae	Bacteroides	caccae	NA	BIOML-A14	Contig	73	71	95.95	2.7	Human	Gastrointestinal tract	1	1	1	1	0	0	0	0	0	0
GCF_008416075	PRJNA224116	SAMN11943398	Bacteroides caccae	Bacteroides	caccae	NA	BIOML-A12	Contig	73	71	95.95	2.7	Human	Gastrointestinal tract	1	1	1	1	0	0	0	0	0	0
GCF_008416105	PRJNA224116	SAMN11943396	Bacteroides caccae	Bacteroides	caccae	NA	BIOML-A10	Contig	73	71	95.95	2.7	Human	Gastrointestinal tract	1	1	1	1	0	0	0	0	0	0
GCF_008416155	PRJNA224116	SAMN11943395	Bacteroides caccae	Bacteroides	caccae	NA	BIOML-A9	Contig	73	71	95.95	2.7	Human	Gastrointestinal tract	1	1	1	1	0	0	0	0	0	0
GCF_008416185	PRJNA224116	SAMN11943393	Bacteroides caccae	Bacteroides	caccae	NA	BIOML-A7	Contig	73	71	95.95	2.7	Human	Gastrointestinal tract	1	1	1	1	0	0	0	0	0	0
GCF_008416195	PRJNA224116	SAMN11943392	Bacteroides caccae	Bacteroides	caccae	NA	BIOML-A6	Contig	73	71	95.95	2.7	Human	Gastrointestinal tract	1	1	1	1	0	0	0	0	0	0
GCF_008416215	PRJNA224116	SAMN11943391	Bacteroides caccae	Bacteroides	caccae	NA	BIOML-A5	Contig	73	71	95.95	2.7	Human	Gastrointestinal tract	1	1	1	1	0	0	0	0	0	0
GCF_008416235	PRJNA224116	SAMN11943390	Bacteroides caccae	Bacteroides	caccae	NA	BIOML-A4	Contig	73	71	95.95	2.7	Human	Gastrointestinal tract	1	1	1	1	0	0	0	0	0	0
GCF_008416255	PRJNA224116	SAMN11943389	Bacteroides caccae	Bacteroides	caccae	NA	BIOML-A3	Contig	73	71	95.95	2.7	Human	Gastrointestinal tract	1	1	1	1	0	0	0	0	0	0
GCF_008416295	PRJNA224116	SAMN11943388	Bacteroides caccae	Bacteroides	caccae	NA	BIOML-A2	Contig	73	71	95.95	2.7	Human	Gastrointestinal tract	1	1	1	1	0	0	0	0	0	0
GCF_008416305	PRJNA224116	SAMN11943387	Bacteroides caccae	Bacteroides	caccae	NA	BIOML-A1	Contig	73	71	95.95	2.7	Human	Gastrointestinal tract	1	1	1	1	0	0	0	0	0	0
GCF_008565155	PRJNA224116	SAMN11943800	Bacteroides salyersiae	Bacteroides	salyersiae	NA	BIOML-A26	Contig	70	68	91.89	2.7	Human	Gastrointestinal tract	1	1	1	1	0	0	0	0	0	0
GCF_008565165	PRJNA224116	SAMN11943796	Bacteroides salyersiae	Bacteroides	salyersiae	NA	BIOML-A22	Contig	73	71	95.95	2.7	Human	Gastrointestinal tract	1	1	1	1	0	0	0	0	0	0
GCF_008565175	PRJNA224116	SAMN11943795	Bacteroides salyersiae	Bacteroides	salyersiae	NA	BIOML-A21	Contig	71	69	93.24	2.7	Human	Gastrointestinal tract	1	1	1	1	0	0	0	0	0	0
GCF_008565185	PRJNA224116	SAMN11943798	Bacteroides salyersiae	Bacteroides	salyersiae	NA	BIOML-A24	Contig	73	71	95.95	2.7	Human	Gastrointestinal tract	1	1	1	1	0	0	0	0	0	0
GCF_008565195	PRJNA224116	SAMN11943794	Bacteroides salyersiae	Bacteroides	salyersiae	NA	BIOML-A20	Contig	71	69	93.24	2.7	Human	Gastrointestinal tract	1	1	1	1	0	0	0	0	0	0
GCF_008565225	PRJNA224116	SAMN11943791	Bacteroides salyersiae	Bacteroides	salyersiae	NA	BIOML-A17	Contig	73	71	95.95	2.7	Human	Gastrointestinal tract	1	1	1	1	0	0	0	0	0	0
GCF_008565275	PRJNA224116	SAMN11943793	Bacteroides salyersiae	Bacteroides	salyersiae	NA	BIOML-A19	Contig	73	71	95.95	2.7	Human	Gastrointestinal tract	1	1	1	1	0	0	0	0	0	0
GCF_008565285	PRJNA224116	SAMN11943790	Bacteroides salyersiae	Bacteroides	salyersiae	NA	BIOML-A16	Contig	73	71	95.95	2.7	Human	Gastrointestinal tract	1	1	1	1	0	0	0	0	0	0
GCF_008565305	PRJNA224116	SAMN11943789	Bacteroides salyersiae	Bacteroides	salyersiae	NA	BIOML-A15	Contig	73	71	95.95	2.7	Human	Gastrointestinal tract	1	1	1	1	0	0	0	0	0	0
GCF_008565325	PRJNA224116	SAMN11943788	Bacteroides salyersiae	Bacteroides	salyersiae	NA	BIOML-A14	Contig	73	71	95.95	2.7	Human	Gastrointestinal tract	1	1	1	1	0	0	0	0	0	0
GCF_008565335	PRJNA224116	SAMN11943787	Bacteroides salyersiae	Bacteroides	salyersiae	NA	BIOML-A13	Contig	73	71	95.95	2.7	Human	Gastrointestinal tract	1	1	1	1	0	0	0	0	0	0
GCF_008565375	PRJNA224116	SAMN11943786	Bacteroides salyersiae	Bacteroides	salyersiae	NA	BIOML-A12	Contig	73	71	95.95	2.7	Human	Gastrointestinal tract	1	1	1	1	0	0	0	0	0	0
GCF_008565395	PRJNA224116	SAMN11943785	Bacteroides salyersiae	Bacteroides	salyersiae	NA	BIOML-A11	Contig	73	71	95.95	2.7	Human	Gastrointestinal tract	1	1	1	1	0	0	0	0	0	0
GCF_008565405	PRJNA224116	SAMN11943782	Bacteroides salyersiae	Bacteroides	salyersiae	NA	BIOML-A8	Contig	73	71	95.95	2.7	Human	Gastrointestinal tract	1	1	1	1	0	0	0	0	0	0
GCF_008565415	PRJNA224116	SAMN11943783	Bacteroides salyersiae	Bacteroides	salyersiae	NA	BIOML-A9	Contig	73	71	95.95	2.7	Human	Gastrointestinal tract	1	1	1	1	0	0	0	0	0	0
GCF_008565445	PRJNA224116	SAMN11943784	Bacteroides salyersiae	Bacteroides	salyersiae	NA	BIOML-A10	Contig	73	71	95.95	2.7	Human	Gastrointestinal tract	1	1	1	1	0	0	0	0	0	0
GCF_008565475	PRJNA224116	SAMN11943781	Bacteroides salyersiae	Bacteroides	salyersiae	NA	BIOML-A7	Contig	73	71	95.95	2.7	Human	Gastrointestinal tract	1	1	1	1	0	0	0	0	0	0
GCF_008565495	PRJNA224116	SAMN11943780	Bacteroides salyersiae	Bacteroides	salyersiae	NA	BIOML-A6	Contig	73	71	95.95	2.7	Human	Gastrointestinal tract	1	1	1	1	0	0	0	0	0	0
GCF_008565505	PRJNA224116	SAMN11943778	Bacteroides salyersiae	Bacteroides	salyersiae	NA	BIOML-A4	Contig	73	71	95.95	2.7	Human	Gastrointestinal tract	1	1	1	1	0	0	0	0	0	0
GCF_008565515	PRJNA224116	SAMN11943779	Bacteroides salyersiae	Bacteroides	salyersiae	NA	BIOML-A5	Contig	73	71	95.95	2.7	Human	Gastrointestinal tract	1	1	1	1	0	0	0	0	0	0
GCF_008565555	PRJNA224116	SAMN11943776	Bacteroides salyersiae	Bacteroides	salyersiae	NA	BIOML-A2	Contig	73	71	95.95	2.7	Human	Gastrointestinal tract	1	1	1	1	0	0	0	0	0	0
GCF_008565565	PRJNA224116	SAMN11943777	Bacteroides salyersiae	Bacteroides	salyersiae	NA	BIOML-A3	Contig	73	71	95.95	2.7	Human	Gastrointestinal tract	1	1	1	1	0	0	0	0	0	0
GCF_008565595	PRJNA224116	SAMN11943775	Bacteroides salyersiae	Bacteroides	salyersiae	NA	BIOML-A1	Contig	73	71	95.95	2.7	Human	Gastrointestinal tract	1	1	1	1	0	0	0	0	0	0
GCF_008571565	PRJNA224116	SAMN11943457	Bacteroides faecis	Bacteroides	faecis	NA	BIOML-A3	Scaffold	72	70	94.59	2.7	Human	Gastrointestinal tract	1	1	1	1	0	0	0	0	0	0
GCF_008571595	PRJNA224116	SAMN11943455	Bacteroides faecis	Bacteroides	faecis	NA	BIOML-A1	Scaffold	72	70	94.59	2.7	Human	Gastrointestinal tract	1	1	1	1	0	0	0	0	0	0
GCF_008571605	PRJNA224116	SAMN11943454	Bacteroides eggerthii	Bacteroides	eggerthii	NA	BIOML-A2	Contig	73	71	95.95	2.7	Human	Gastrointestinal tract	0	1	1	1	0	0	0	0	0	0
GCF_008571625	PRJNA224116	SAMN11943456	Bacteroides faecis	Bacteroides	faecis	NA	BIOML-A2	Contig	72	70	94.59	2.7	Human	Gastrointestinal tract	1	1	1	1	0	0	0	0	0	0
GCF_008571655	PRJNA224116	SAMN11943459	Bacteroides faecis	Bacteroides	faecis	NA	BIOML-A5	Scaffold	72	70	94.59	2.7	Human	Gastrointestinal tract	1	1	1	1	0	0	0	0	0	0
GCF_008571695	PRJNA224116	SAMN11943453	Bacteroides eggerthii	Bacteroides	eggerthii	NA	BIOML-A1	Contig	73	71	95.95	2.7	Human	Gastrointestinal tract	1	1	1	1	0	0	0	0	0	0
GCF_008572305	PRJNA224116	SAMN11943418	Bacteroides caccae	Bacteroides	caccae	NA	BIOML-A32	Contig	74	72	97.3	2.7	Human	Gastrointestinal tract	1	1	1	1	0	0	0	0	0	0
GCF_008572355	PRJNA224116	SAMN11943417	Bacteroides caccae	Bacteroides	caccae	NA	BIOML-A31	Contig	74	72	97.3	2.7	Human	Gastrointestinal tract	1	1	1	1	0	0	0	0	0	0
GCF_008572465	PRJNA224116	SAMN11943412	Bacteroides caccae	Bacteroides	caccae	NA	BIOML-A26	Contig	74	72	97.3	2.7	Human	Gastrointestinal tract	1	1	1	1	0	0	0	0	0	0
GCF_008572485	PRJNA224116	SAMN11943411	Bacteroides caccae	Bacteroides	caccae	NA	BIOML-A25	Contig	74	72	97.3	2.7	Human	Gastrointestinal tract	1	1	1	1	0	0	0	0	0	0
GCF_008572505	PRJNA224116	SAMN11943410	Bacteroides caccae	Bacteroides	caccae	NA	BIOML-A24	Contig	74	72	97.3	2.7	Human	Gastrointestinal tract	1	1	1	1	0	0	0	0	0	0
GCF_008572535	PRJNA224116	SAMN11943409	Bacteroides caccae	Bacteroides	caccae	NA	BIOML-A23	Scaffold	74	72	97.3	2.7	Human	Gastrointestinal tract	1	1	1	1	0	0	0	0	0	0
GCF_008572545	PRJNA224116	SAMN11943408	Bacteroides caccae	Bacteroides	caccae	NA	BIOML-A22	Scaffold	74	72	97.3	2.7	Human	Gastrointestinal tract	1	1	1	1	0	0	0	0	0	0
GCF_008572575	PRJNA224116	SAMN11943407	Bacteroides caccae	Bacteroides	caccae	NA	BIOML-A21	Contig	74	72	97.3	2.7	Human	Gastrointestinal tract	1	1	1	1	0	0	0	0	0	0
GCF_008572585	PRJNA224116	SAMN11943405	Bacteroides caccae	Bacteroides	caccae	NA	BIOML-A19	Contig	73	71	95.95	2.7	Human	Gastrointestinal tract	1	1	1	1	0	0	0	0	0	0
GCF_008572595	PRJNA224116	SAMN11943406	Bacteroides caccae	Bacteroides	caccae	NA	BIOML-A20	Contig	74	72	97.3	2.7	Human	Gastrointestinal tract	1	1	1	1	0	0	0	0	0	0
GCF_008572635	PRJNA224116	SAMN11943404	Bacteroides caccae	Bacteroides	caccae	NA	BIOML-A18	Contig	73	71	95.95	2.7	Human	Gastrointestinal tract	1	1	1	1	0	0	0	0	0	0
GCF_008572685	PRJNA224116	SAMN11943402	Bacteroides caccae	Bacteroides	caccae	NA	BIOML-A16	Contig	73	71	95.95	2.7	Human	Gastrointestinal tract	1	1	1	1	0	0	0	0	0	0
GCF_008710235	PRJNA224116	SAMN12788007	Bacteroides xylanisolvens	Bacteroides	xylanisolvens	NA	H204	Contig	74	72	97.3	2.7	Human	Gastrointestinal tract	1	1	1	1	0	0	0	0	0	0
GCF_009019055	PRJNA224116	SAMN11944123	Bacteroides uniformis	Bacteroides	uniformis	NA	BIOML-A92	Scaffold	73	71	95.95	2.7	Human	Gastrointestinal tract	1	1	1	1	0	0	0	0	0	0
GCF_009019075	PRJNA224116	SAMN11944121	Bacteroides uniformis	Bacteroides	uniformis	NA	BIOML-A90	Contig	73	71	95.95	2.7	Human	Gastrointestinal tract	1	1	1	1	0	0	0	0	0	0
GCF_009019085	PRJNA224116	SAMN11944120	Bacteroides uniformis	Bacteroides	uniformis	NA	BIOML-A89	Contig	73	71	95.95	2.7	Human	Gastrointestinal tract	1	1	1	1	0	0	0	0	0	0
GCF_009019105	PRJNA224116	SAMN11944122	Bacteroides uniformis	Bacteroides	uniformis	NA	BIOML-A91	Scaffold	73	71	95.95	2.7	Human	Gastrointestinal tract	1	1	1	1	0	0	0	0	0	0
GCF_009019135	PRJNA224116	SAMN11944119	Bacteroides uniformis	Bacteroides	uniformis	NA	BIOML-A88	Contig	73	71	95.95	2.7	Human	Gastrointestinal tract	1	1	1	1	0	0	0	0	0	0
GCF_009019145	PRJNA224116	SAMN11944118	Bacteroides uniformis	Bacteroides	uniformis	NA	BIOML-A87	Contig	73	71	95.95	2.7	Human	Gastrointestinal tract	1	1	1	1	0	0	0	0	0	0
GCF_009019465	PRJNA224116	SAMN11944099	Bacteroides uniformis	Bacteroides	uniformis	NA	BIOML-A68	Contig	65	63	85.14	2.7	Human	Gastrointestinal tract	1	1	1	1	0	0	0	0	0	0
GCF_009020035	PRJNA224116	SAMN11944073	Bacteroides uniformis	Bacteroides	uniformis	NA	BIOML-A42	Contig	73	71	95.95	2.7	Human	Gastrointestinal tract	1	1	1	1	0	0	0	0	0	0
GCF_009020045	PRJNA224116	SAMN11944071	Bacteroides uniformis	Bacteroides	uniformis	NA	BIOML-A40	Contig	73	71	95.95	2.7	Human	Gastrointestinal tract	1	1	1	1	0	0	0	0	0	0
GCF_009020055	PRJNA224116	SAMN11944072	Bacteroides uniformis	Bacteroides	uniformis	NA	BIOML-A41	Scaffold	73	71	95.95	2.7	Human	Gastrointestinal tract	1	1	1	1	0	0	0	0	0	0
GCF_009020075	PRJNA224116	SAMN11944070	Bacteroides uniformis	Bacteroides	uniformis	NA	BIOML-A39	Contig	73	71	95.95	2.7	Human	Gastrointestinal tract	1	1	1	1	0	0	0	0	0	0
GCF_009020115	PRJNA224116	SAMN11944069	Bacteroides uniformis	Bacteroides	uniformis	NA	BIOML-A38	Contig	73	71	95.95	2.7	Human	Gastrointestinal tract	1	2	1	1	0	0	0	0	0	0
GCF_009020135	PRJNA224116	SAMN11944067	Bacteroides uniformis	Bacteroides	uniformis	NA	BIOML-A36	Contig	73	71	95.95	2.7	Human	Gastrointestinal tract	1	2	1	1	0	0	0	0	0	0
GCF_009020155	PRJNA224116	SAMN11944065	Bacteroides uniformis	Bacteroides	uniformis	NA	BIOML-A34	Scaffold	73	71	95.95	2.7	Human	Gastrointestinal tract	1	1	1	1	0	0	0	0	0	0
GCF_009020175	PRJNA224116	SAMN11944066	Bacteroides uniformis	Bacteroides	uniformis	NA	BIOML-A35	Contig	73	71	95.95	2.7	Human	Gastrointestinal tract	1	1	1	1	0	0	0	0	0	0
GCF_009020215	PRJNA224116	SAMN11944064	Bacteroides uniformis	Bacteroides	uniformis	NA	BIOML-A33	Contig	73	71	95.95	2.7	Human	Gastrointestinal tract	1	1	1	1	0	0	0	0	0	0
GCF_009020225	PRJNA224116	SAMN11944063	Bacteroides uniformis	Bacteroides	uniformis	NA	BIOML-A32	Scaffold	73	71	95.95	2.7	Human	Gastrointestinal tract	1	1	1	1	0	0	0	0	0	0
GCF_009020255	PRJNA224116	SAMN11944062	Bacteroides uniformis	Bacteroides	uniformis	NA	BIOML-A31	Scaffold	73	71	95.95	2.7	Human	Gastrointestinal tract	1	1	1	1	0	0	0	0	0	0
GCF_009020265	PRJNA224116	SAMN11944061	Bacteroides uniformis	Bacteroides	uniformis	NA	BIOML-A30	Contig	73	71	95.95	2.7	Human	Gastrointestinal tract	1	1	1	1	0	0	0	0	0	0
GCF_009020275	PRJNA224116	SAMN11944060	Bacteroides uniformis	Bacteroides	uniformis	NA	BIOML-A29	Scaffold	73	71	95.95	2.7	Human	Gastrointestinal tract	1	1	1	1	0	0	0	0	0	0
GCF_009020315	PRJNA224116	SAMN11944059	Bacteroides uniformis	Bacteroides	uniformis	NA	BIOML-A28	Scaffold	73	71	95.95	2.7	Human	Gastrointestinal tract	1	1	1	1	0	0	0	0	0	0
GCF_009020325	PRJNA224116	SAMN11944058	Bacteroides uniformis	Bacteroides	uniformis	NA	BIOML-A27	Scaffold	73	71	95.95	2.7	Human	Gastrointestinal tract	1	1	1	1	0	0	0	0	0	0
GCF_009020355	PRJNA224116	SAMN11944056	Bacteroides uniformis	Bacteroides	uniformis	NA	BIOML-A25	Contig	73	71	95.95	2.7	Human	Gastrointestinal tract	1	1	1	1	0	0	0	0	0	0
GCF_009020365	PRJNA224116	SAMN11944055	Bacteroides uniformis	Bacteroides	uniformis	NA	BIOML-A24	Scaffold	62	60	81.08	2.7	Human	Gastrointestinal tract	1	1	1	1	0	0	0	0	0	0
GCF_009020375	PRJNA224116	SAMN11944057	Bacteroides uniformis	Bacteroides	uniformis	NA	BIOML-A26	Scaffold	73	71	95.95	2.7	Human	Gastrointestinal tract	1	1	1	1	0	0	0	0	0	0
GCF_009020405	PRJNA224116	SAMN11944054	Bacteroides uniformis	Bacteroides	uniformis	NA	BIOML-A23	Contig	73	71	95.95	2.7	Human	Gastrointestinal tract	1	2	1	1	0	0	0	0	0	0
GCF_009020435	PRJNA224116	SAMN11944053	Bacteroides uniformis	Bacteroides	uniformis	NA	BIOML-A22	Contig	71	69	93.24	2.7	Human	Gastrointestinal tract	1	2	1	1	0	0	0	0	0	0
GCF_009020445	PRJNA224116	SAMN11944050	Bacteroides uniformis	Bacteroides	uniformis	NA	BIOML-A19	Contig	73	71	95.95	2.7	Human	Gastrointestinal tract	1	1	1	1	0	0	0	0	0	0
GCF_009020465	PRJNA224116	SAMN11944051	Bacteroides uniformis	Bacteroides	uniformis	NA	BIOML-A20	Contig	73	71	95.95	2.7	Human	Gastrointestinal tract	1	2	1	1	0	0	0	0	0	0
GCF_009020475	PRJNA224116	SAMN11944048	Bacteroides uniformis	Bacteroides	uniformis	NA	BIOML-A17	Scaffold	73	71	95.95	2.7	Human	Gastrointestinal tract	1	1	1	1	0	0	0	0	0	0
GCF_009020535	PRJNA224116	SAMN11944047	Bacteroides uniformis	Bacteroides	uniformis	NA	BIOML-A16	Contig	73	71	95.95	2.7	Human	Gastrointestinal tract	1	1	1	1	0	0	0	0	0	0
GCF_009020545	PRJNA224116	SAMN11944046	Bacteroides uniformis	Bacteroides	uniformis	NA	BIOML-A15	Scaffold	73	71	95.95	2.7	Human	Gastrointestinal tract	1	1	1	1	0	0	0	0	0	0
GCF_009020575	PRJNA224116	SAMN11944044	Bacteroides uniformis	Bacteroides	uniformis	NA	BIOML-A13	Contig	73	71	95.95	2.7	Human	Gastrointestinal tract	1	1	1	1	0	0	0	0	0	0
GCF_009020585	PRJNA224116	SAMN11944045	Bacteroides uniformis	Bacteroides	uniformis	NA	BIOML-A14	Scaffold	73	71	95.95	2.7	Human	Gastrointestinal tract	1	2	1	1	0	0	0	0	0	0
GCF_009020605	PRJNA224116	SAMN11944043	Bacteroides uniformis	Bacteroides	uniformis	NA	BIOML-A12	Scaffold	73	71	95.95	2.7	Human	Gastrointestinal tract	1	1	1	1	0	0	0	0	0	0
GCF_009020635	PRJNA224116	SAMN11944041	Bacteroides uniformis	Bacteroides	uniformis	NA	BIOML-A10	Contig	73	71	95.95	2.7	Human	Gastrointestinal tract	1	2	1	1	0	0	0	0	0	0
GCF_009020645	PRJNA224116	SAMN11944042	Bacteroides uniformis	Bacteroides	uniformis	NA	BIOML-A11	Scaffold	73	71	95.95	2.7	Human	Gastrointestinal tract	1	2	1	1	0	0	0	0	0	0
GCF_009020675	PRJNA224116	SAMN11944039	Bacteroides uniformis	Bacteroides	uniformis	NA	BIOML-A8	Contig	73	71	95.95	2.7	Human	Gastrointestinal tract	1	2	1	1	0	0	0	0	0	0
GCF_009020685	PRJNA224116	SAMN11944038	Bacteroides uniformis	Bacteroides	uniformis	NA	BIOML-A7	Scaffold	73	71	95.95	2.7	Human	Gastrointestinal tract	1	2	1	1	0	0	0	0	0	0
GCF_009020705	PRJNA224116	SAMN11944040	Bacteroides uniformis	Bacteroides	uniformis	NA	BIOML-A9	Scaffold	73	71	95.95	2.7	Human	Gastrointestinal tract	1	2	1	1	0	0	0	0	0	0
GCF_009020735	PRJNA224116	SAMN11944037	Bacteroides uniformis	Bacteroides	uniformis	NA	BIOML-A6	Scaffold	73	71	95.95	2.7	Human	Gastrointestinal tract	1	2	1	1	0	0	0	0	0	0
GCF_009020755	PRJNA224116	SAMN11944036	Bacteroides uniformis	Bacteroides	uniformis	NA	BIOML-A5	Scaffold	73	71	95.95	2.7	Human	Gastrointestinal tract	1	1	1	1	0	0	0	0	0	0
GCF_009020775	PRJNA224116	SAMN11944033	Bacteroides uniformis	Bacteroides	uniformis	NA	BIOML-A2	Contig	73	71	95.95	2.7	Human	Gastrointestinal tract	1	2	1	1	0	0	0	0	0	0
GCF_009020795	PRJNA224116	SAMN11944035	Bacteroides uniformis	Bacteroides	uniformis	NA	BIOML-A4	Scaffold	73	71	95.95	2.7	Human	Gastrointestinal tract	1	2	1	1	0	0	0	0	0	0
GCF_009020805	PRJNA224116	SAMN11944034	Bacteroides uniformis	Bacteroides	uniformis	NA	BIOML-A3	Contig	73	71	95.95	2.7	Human	Gastrointestinal tract	1	2	1	1	0	0	0	0	0	0
GCF_009020815	PRJNA224116	SAMN11944032	Bacteroides uniformis	Bacteroides	uniformis	NA	BIOML-A1	Contig	73	71	95.95	2.7	Human	Gastrointestinal tract	1	2	1	1	0	0	0	0	0	0
GCF_009024655	PRJNA224116	SAMN12414678	Bacteroides fragilis	Bacteroides	fragilis	NA	AD135F_2B	Contig	74	72	97.3	2.7	Human	Gastrointestinal tract	1	1	1	2	0	0	0	0	0	0
GCF_009025135	PRJNA224116	SAMN11943815	Bacteroides stercoris	Bacteroides	stercoris	NA	BIOML-A3	Contig	72	70	94.59	2.7	Human	Gastrointestinal tract	1	1	1	1	0	0	0	0	0	0
GCF_009025195	PRJNA224116	SAMN11943812	Bacteroides salyersiae	Bacteroides	salyersiae	NA	BIOML-A38	Contig	73	71	95.95	2.7	Human	Gastrointestinal tract	1	1	1	1	0	0	0	0	0	0
GCF_009025235	PRJNA224116	SAMN11943810	Bacteroides salyersiae	Bacteroides	salyersiae	NA	BIOML-A36	Contig	73	71	95.95	2.7	Human	Gastrointestinal tract	1	1	1	1	0	0	0	0	0	0
GCF_009025245	PRJNA224116	SAMN11943809	Bacteroides salyersiae	Bacteroides	salyersiae	NA	BIOML-A35	Scaffold	72	70	94.59	2.7	Human	Gastrointestinal tract	1	1	1	1	0	0	0	0	0	0
GCF_009025265	PRJNA224116	SAMN11943803	Bacteroides salyersiae	Bacteroides	salyersiae	NA	BIOML-A29	Contig	73	71	95.95	2.7	Human	Gastrointestinal tract	1	1	1	1	0	0	0	0	0	0
GCF_009025275	PRJNA224116	SAMN11943804	Bacteroides salyersiae	Bacteroides	salyersiae	NA	BIOML-A30	Contig	73	71	95.95	2.7	Human	Gastrointestinal tract	1	1	1	1	0	0	0	0	0	0
GCF_009025285	PRJNA224116	SAMN11943807	Bacteroides salyersiae	Bacteroides	salyersiae	NA	BIOML-A33	Scaffold	73	71	95.95	2.7	Human	Gastrointestinal tract	1	1	1	1	0	0	0	0	0	0
GCF_009025335	PRJNA224116	SAMN11943801	Bacteroides salyersiae	Bacteroides	salyersiae	NA	BIOML-A27	Scaffold	73	71	95.95	2.7	Human	Gastrointestinal tract	1	1	1	1	0	0	0	0	0	0
GCF_009025495	PRJNA224116	SAMN12414701	Bacteroides fragilis	Bacteroides	fragilis	NA	TL139C_2B	Contig	73	71	95.95	2.7	Human	Gastrointestinal tract	1	1	1	1	0	0	0	0	0	0
GCF_009025615	PRJNA224116	SAMN11943811	Bacteroides salyersiae	Bacteroides	salyersiae	NA	BIOML-A37	Contig	73	71	95.95	2.7	Human	Gastrointestinal tract	1	1	1	1	0	0	0	0	0	0
GCF_009025625	PRJNA224116	SAMN11943806	Bacteroides salyersiae	Bacteroides	salyersiae	NA	BIOML-A32	Contig	73	71	95.95	2.7	Human	Gastrointestinal tract	1	1	1	1	0	0	0	0	0	0
GCF_009025695	PRJNA224116	SAMN12414695	Bacteroides fragilis	Bacteroides	fragilis	NA	HAP130N_1B	Contig	73	71	95.95	2.7	Human	Gastrointestinal tract	1	1	1	2	0	0	0	0	0	0
GCF_009025705	PRJNA224116	SAMN12414697	Bacteroides fragilis	Bacteroides	fragilis	NA	HAP130N_3B	Contig	73	71	95.95	2.7	Human	Gastrointestinal tract	1	1	1	2	0	0	0	0	0	0
GCF_009025795	PRJNA224116	SAMN11943808	Bacteroides salyersiae	Bacteroides	salyersiae	NA	BIOML-A34	Contig	73	71	95.95	2.7	Human	Gastrointestinal tract	1	1	1	1	0	0	0	0	0	0
GCF_009025815	PRJNA224116	SAMN11943805	Bacteroides salyersiae	Bacteroides	salyersiae	NA	BIOML-A31	Scaffold	73	71	95.95	2.7	Human	Gastrointestinal tract	1	1	1	1	0	0	0	0	0	0
GCF_009025835	PRJNA224116	SAMN11943802	Bacteroides salyersiae	Bacteroides	salyersiae	NA	BIOML-A28	Contig	73	71	95.95	2.7	Human	Gastrointestinal tract	1	1	1	1	0	0	0	0	0	0
GCF_009093695	PRJNA224116	SAMN11944338	Bacteroides xylanisolvens	Bacteroides	xylanisolvens	NA	BIOML-A74	Contig	74	72	97.3	2.7	Human	Gastrointestinal tract	1	1	1	1	0	0	0	0	0	0
GCF_009093775	PRJNA224116	SAMN11944334	Bacteroides xylanisolvens	Bacteroides	xylanisolvens	NA	BIOML-A70	Contig	74	72	97.3	2.7	Human	Gastrointestinal tract	1	1	1	1	0	0	0	0	0	0
GCF_009093835	PRJNA224116	SAMN11944336	Bacteroides xylanisolvens	Bacteroides	xylanisolvens	NA	BIOML-A72	Contig	74	72	97.3	2.7	Human	Gastrointestinal tract	1	1	1	1	0	0	0	0	0	0
GCF_009095545	PRJNA224116	SAMN11944329	Bacteroides xylanisolvens	Bacteroides	xylanisolvens	NA	BIOML-A65	Contig	74	72	97.3	2.7	Human	Gastrointestinal tract	1	1	1	1	0	0	0	0	0	0
GCF_009101535	PRJNA224116	SAMN11944266	Bacteroides xylanisolvens	Bacteroides	xylanisolvens	NA	BIOML-A2	Contig	74	72	97.3	2.7	Human	Gastrointestinal tract	1	1	1	1	0	0	0	0	0	0
GCF_009101615	PRJNA224116	SAMN11944319	Bacteroides xylanisolvens	Bacteroides	xylanisolvens	NA	BIOML-A55	Contig	73	71	95.95	2.7	Human	Gastrointestinal tract	1	1	1	1	0	0	0	0	0	0
GCF_009101785	PRJNA224116	SAMN11944265	Bacteroides xylanisolvens	Bacteroides	xylanisolvens	NA	BIOML-A1	Contig	74	72	97.3	2.7	Human	Gastrointestinal tract	1	1	1	1	0	0	0	0	0	0
GCF_009101945	PRJNA224116	SAMN11944331	Bacteroides xylanisolvens	Bacteroides	xylanisolvens	NA	BIOML-A67	Scaffold	74	72	97.3	2.7	Human	Gastrointestinal tract	1	1	1	1	0	0	0	0	0	0
GCF_009101965	PRJNA224116	SAMN11944327	Bacteroides xylanisolvens	Bacteroides	xylanisolvens	NA	BIOML-A63	Scaffold	74	72	97.3	2.7	Human	Gastrointestinal tract	1	1	1	1	0	0	0	0	0	0
GCF_009101985	PRJNA224116	SAMN11944328	Bacteroides xylanisolvens	Bacteroides	xylanisolvens	NA	BIOML-A64	Scaffold	74	72	97.3	2.7	Human	Gastrointestinal tract	1	1	1	1	0	0	0	0	0	0
GCF_009102015	PRJNA224116	SAMN11944325	Bacteroides xylanisolvens	Bacteroides	xylanisolvens	NA	BIOML-A61	Scaffold	74	72	97.3	2.7	Human	Gastrointestinal tract	1	1	1	1	0	0	0	0	0	0
GCF_009102025	PRJNA224116	SAMN11944324	Bacteroides xylanisolvens	Bacteroides	xylanisolvens	NA	BIOML-A60	Contig	74	72	97.3	2.7	Human	Gastrointestinal tract	1	1	1	1	0	0	0	0	0	0
GCF_009102045	PRJNA224116	SAMN11944326	Bacteroides xylanisolvens	Bacteroides	xylanisolvens	NA	BIOML-A62	Contig	74	72	97.3	2.7	Human	Gastrointestinal tract	1	1	1	1	0	0	0	0	0	0
GCF_009102075	PRJNA224116	SAMN11944323	Bacteroides xylanisolvens	Bacteroides	xylanisolvens	NA	BIOML-A59	Scaffold	74	72	97.3	2.7	Human	Gastrointestinal tract	1	1	1	1	0	0	0	0	0	0
GCF_009102085	PRJNA224116	SAMN11944322	Bacteroides xylanisolvens	Bacteroides	xylanisolvens	NA	BIOML-A58	Scaffold	74	72	97.3	2.7	Human	Gastrointestinal tract	1	1	1	1	0	0	0	0	0	0
GCF_009102145	PRJNA224116	SAMN11944313	Bacteroides xylanisolvens	Bacteroides	xylanisolvens	NA	BIOML-A49	Contig	69	67	90.54	2.7	Human	Gastrointestinal tract	1	1	1	1	0	0	0	0	0	0
GCF_009102605	PRJNA224116	SAMN11944278	Bacteroides xylanisolvens	Bacteroides	xylanisolvens	NA	BIOML-A14	Scaffold	74	72	97.3	2.7	Human	Gastrointestinal tract	1	1	1	1	0	0	0	0	0	0
GCF_009102665	PRJNA224116	SAMN11944277	Bacteroides xylanisolvens	Bacteroides	xylanisolvens	NA	BIOML-A13	Contig	74	72	97.3	2.7	Human	Gastrointestinal tract	1	1	1	1	0	0	0	0	0	0
GCF_009102675	PRJNA224116	SAMN11944274	Bacteroides xylanisolvens	Bacteroides	xylanisolvens	NA	BIOML-A10	Contig	74	72	97.3	2.7	Human	Gastrointestinal tract	1	1	1	1	0	0	0	0	0	0
GCF_009102685	PRJNA224116	SAMN11944276	Bacteroides xylanisolvens	Bacteroides	xylanisolvens	NA	BIOML-A12	Scaffold	74	72	97.3	2.7	Human	Gastrointestinal tract	1	1	1	1	0	0	0	0	0	0
GCF_009102705	PRJNA224116	SAMN11944275	Bacteroides xylanisolvens	Bacteroides	xylanisolvens	NA	BIOML-A11	Contig	74	72	97.3	2.7	Human	Gastrointestinal tract	1	1	1	1	0	0	0	0	0	0
GCF_009102725	PRJNA224116	SAMN11944273	Bacteroides xylanisolvens	Bacteroides	xylanisolvens	NA	BIOML-A9	Contig	74	72	97.3	2.7	Human	Gastrointestinal tract	1	1	1	1	0	0	0	0	0	0
GCF_009102755	PRJNA224116	SAMN11944271	Bacteroides xylanisolvens	Bacteroides	xylanisolvens	NA	BIOML-A7	Contig	74	72	97.3	2.7	Human	Gastrointestinal tract	1	1	1	1	0	0	0	0	0	0
GCF_009102765	PRJNA224116	SAMN11944272	Bacteroides xylanisolvens	Bacteroides	xylanisolvens	NA	BIOML-A8	Scaffold	74	72	97.3	2.7	Human	Gastrointestinal tract	1	1	1	1	0	0	0	0	0	0
GCF_009148965	PRJNA224116	SAMN11944332	Bacteroides xylanisolvens	Bacteroides	xylanisolvens	NA	BIOML-A68	Scaffold	74	72	97.3	2.7	Human	Gastrointestinal tract	1	1	1	1	0	0	0	0	0	0
GCF_009153275	PRJNA224116	SAMN11944337	Bacteroides xylanisolvens	Bacteroides	xylanisolvens	NA	BIOML-A73	Contig	74	72	97.3	2.7	Human	Gastrointestinal tract	1	1	1	1	0	0	0	0	0	0
GCF_009193325	PRJNA224116	SAMN12815388	Bacteroides sp. HF-5287	Bacteroides	sp.	HF-5287	HF-5287	Complete Genome	74	72	97.3	2.7	Human	Gastrointestinal tract	1	1	1	1	0	0	0	0	0	0
GCF_009734165	PRJNA224116	SAMN11056448	Bacteroides ovatus	Bacteroides	ovatus	NA	FDAARGOS_733	Complete Genome	74	71	95.95	4.05	Human	Tissue	1	1	1	1	0	0	0	0	0	0
GCF_010501015	PRJNA224116	SAMN09839574	Bacteroides sp. 214	Bacteroides	sp.	214	214	Scaffold	72	70	94.59	2.7	Cockroach	Gastrointestinal tract	0	0	0	0	0	0	0	0	0	0
GCF_011038705	PRJNA224116	SAMN14086214	Bacteroides sp. ZJ-18	Bacteroides	sp.	ZJ-18	ZJ-18	Contig	72	70	94.59	2.7	Human	ND	1	1	1	1	0	0	0	0	0	0
GCF_012113595	PRJNA224116	SAMN14278046	Bacteroides sp. CBA7301	Bacteroides	sp.	CBA7301	CBA7301	Complete Genome	74	72	97.3	2.7	Human	Gastrointestinal tract	1	1	1	1	0	0	0	0	0	0
GCF_012151035	PRJNA224116	SAMD00198302	Bacteroides thetaiotaomicron	Bacteroides	thetaiotaomicron	NA	F9-2	Chromosome	73	71	95.95	2.7	Human	Gastrointestinal tract	1	1	1	1	0	0	0	0	0	0
GCF_012844105	PRJNA224116	SAMN14558244	Bacteroides fragilis	Bacteroides	fragilis	NA	COR2-248-WT-1	Contig	73	71	95.95	2.7	Swine	Gastrointestinal tract	1	1	1	2	0	0	0	0	0	0
GCF_012844125	PRJNA224116	SAMN14558243	Bacteroides eggerthii	Bacteroides	eggerthii	NA	WCA3-601-WT-5E	Contig	73	71	95.95	2.7	Swine	Gastrointestinal tract	1	1	1	1	0	0	0	0	0	0
GCF_013267555	PRJNA224116	SAMN11056478	Bacteroides fragilis	Bacteroides	fragilis	NA	FDAARGOS_763	Complete Genome	73	71	95.95	2.7	Human	Gastrointestinal tract	1	1	1	1	0	0	0	0	0	0
GCF_013361195	PRJNA224116	SAMN14408542	Bacteroides uniformis	Bacteroides	uniformis	NA	A23	Scaffold	71	69	93.24	2.7	Human	Gastrointestinal tract	1	1	1	1	0	0	0	0	0	0
GCF_013373675	PRJNA224116	SAMN15312249	Bacteroides sp. L10-4	Bacteroides	sp.	L10-4	L10-4	Scaffold	73	71	95.95	2.7	Mouse	Gastrointestinal tract	0	1	0	0	0	0	0	0	0	0
GCF_013694025	PRJNA224116	SAMN15547524	Bacteroides fragilis	Bacteroides	fragilis	NA	BFR_KZ04	Contig	73	71	95.95	2.7	Human	Infection	1	1	1	1	0	0	0	0	0	0
GCF_013867505	PRJNA224116	SAMN15595113	Bacteroides fragilis	Bacteroides	fragilis	NA	BFR_KZ05	Scaffold	73	71	95.95	2.7	Human	Infection	1	1	1	1	0	0	0	0	0	0
GCF_014042405	PRJNA224116	SAMN15648899	Bacteroides fragilis	Bacteroides	fragilis	NA	BFR_KZ12	Contig	74	72	97.3	2.7	Human	Infection	1	1	1	1	0	0	0	0	0	0
GCF_014042415	PRJNA224116	SAMN15648898	Bacteroides fragilis	Bacteroides	fragilis	NA	BFR_KZ11	Contig	73	71	95.95	2.7	Human	Infection	1	1	1	1	0	0	0	0	0	0
GCF_014042445	PRJNA224116	SAMN15648895	Bacteroides fragilis	Bacteroides	fragilis	NA	BFR_KZ08	Scaffold	73	71	95.95	2.7	Human	Infection	1	1	1	1	0	0	0	0	0	0
GCF_014042455	PRJNA224116	SAMN15648896	Bacteroides fragilis	Bacteroides	fragilis	NA	BFR_KZ09	Contig	74	72	97.3	2.7	Human	Infection	1	1	1	1	0	0	0	0	0	0
GCF_014042465	PRJNA224116	SAMN15648897	Bacteroides fragilis	Bacteroides	fragilis	NA	BFR_KZ10	Scaffold	73	71	95.95	2.7	Human	Infection	1	1	1	1	0	0	0	0	0	0
GCF_014042505	PRJNA224116	SAMN15648893	Bacteroides fragilis	Bacteroides	fragilis	NA	BFR_KZ06	Contig	73	71	95.95	2.7	Human	Infection	1	1	1	1	0	0	0	0	0	0
GCF_014042525	PRJNA224116	SAMN15648894	Bacteroides fragilis	Bacteroides	fragilis	NA	BFR_KZ07	Scaffold	73	71	95.95	2.7	Human	Infection	1	1	1	2	0	0	0	0	0	0
GCF_900100465	PRJNA224116	SAMN05192582	Bacteroides ovatus	Bacteroides	ovatus	NA	NLAE-zl-C57	Scaffold	74	72	97.3	2.7	ND	ND	1	1	1	1	0	0	0	0	0	0
GCF_900102645	PRJNA224116	SAMN05192581	Bacteroides ovatus	Bacteroides	ovatus	NA	NLAE-zl-C500	Scaffold	74	72	97.3	2.7	ND	ND	1	1	1	1	0	0	0	0	0	0
GCF_900104585	PRJNA224116	SAMEA4518713	Bacteroides ihuae	Bacteroides	ihuae	NA	Marseille-P2824	Contig	74	72	97.3	2.7	Human	Gastrointestinal tract	0	0	0	0	0	0	0	0	0	0
GCF_900106755	PRJNA224116	SAMN05444400	Bacteroides faecis MAJ27	Bacteroides	faecis	MAJ27	MAJ27	Scaffold	72	70	94.59	2.7	Human	Gastrointestinal tract	1	1	1	1	0	0	0	0	0	0
GCF_900107315	PRJNA224116	SAMN05444418	Bacteroides uniformis	Bacteroides	uniformis	NA	DSM 6597	Contig	73	71	95.95	2.7	Human	Gastrointestinal tract	1	1	1	1	0	0	0	0	0	0
GCF_900107825	PRJNA224116	SAMN04487924	Bacteroides xylanisolvens	Bacteroides	xylanisolvens	NA	NLAE-zl-G339	Scaffold	74	72	97.3	2.7	ND	ND	1	1	1	1	0	0	0	0	0	0
GCF_900108155	PRJNA224116	SAMN05216253	Bacteroides thetaiotaomicron	Bacteroides	thetaiotaomicron	NA	NLAE-zl-C579	Scaffold	73	71	95.95	2.7	Human	Gastrointestinal tract	1	1	1	1	0	0	0	0	0	0
GCF_900109385	PRJNA224116	SAMN02910322	Bacteroides thetaiotaomicron	Bacteroides	thetaiotaomicron	NA	KPPR-3	Scaffold	74	72	97.3	2.7	Cattle	ND	1	1	1	1	0	0	0	0	0	0
GCF_900109965	PRJNA224116	SAMN02910431	Bacteroides sp. AR20	Bacteroides	sp.	AR20	AR20	Scaffold	73	71	95.95	2.7	Cattle	Rumen	1	1	1	1	0	0	0	0	0	0
GCF_900114865	PRJNA224116	SAMN05216250	Bacteroides xylanisolvens	Bacteroides	xylanisolvens	NA	NLAE-zl-C202	Scaffold	74	72	97.3	2.7	ND	ND	1	1	1	1	0	0	0	0	0	0
GCF_900128455	PRJNA224116	SAMEA4555839	Bacteroides mediterraneensis	Bacteroides	mediterraneensis	NA	Marseille-P2644	Scaffold	73	71	95.95	2.7	Human	Gastrointestinal tract	0	0	0	0	0	0	0	0	0	0
GCF_900128495	PRJNA224116	SAMEA4555867	Bacteroides ilei	Bacteroides	ilei	NA	Marseille-P3208	Scaffold	72	70	94.59	2.7	Human	Gastrointestinal tract	0	0	0	0	0	0	0	0	0	0
GCF_900129065	PRJNA224116	SAMN05444349	Bacteroides faecichinchillae	Bacteroides	faecichinchillae	NA	DSM 26883	Contig	73	71	95.95	2.7	Chinchilla	Gastrointestinal tract	1	1	1	1	0	0	0	0	0	0
GCF_900129655	PRJNA224116	SAMN05444376	Bacteroides clarus YIT 12056	Bacteroides	clarus	YIT	YIT 12056	Contig	73	71	95.95	2.7	Human	Gastrointestinal tract	1	1	1	1	0	0	0	0	0	0
GCF_900130125	PRJNA224116	SAMEA18121168	Bacteroides congonensis	Bacteroides	congonensis	NA	Marseille-P3132	Contig	74	72	97.3	2.7	Human	Gastrointestinal tract	1	1	1	1	0	0	0	0	0	0
GCF_900130135	PRJNA224116	SAMEA18121918	Bacteroides togonis	Bacteroides	togonis	NA	Marseille-P3166	Scaffold	72	70	94.59	2.7	Human	Gastrointestinal tract	0	1	0	0	0	0	0	0	0	0
GCF_900155865	PRJNA224116	SAMEA45981418	Bacteroides bouchesdurhonensis	Bacteroides	bouchesdurhonensis	NA	Marseille-P2653	Scaffold	74	72	97.3	2.7	Human	Gastrointestinal tract	1	1	1	1	0	0	0	0	0	0
GCF_900217715	PRJNA224116	SAMN02910274	Bacteroides sp. AR29	Bacteroides	sp.	AR29	AR29	Scaffold	73	71	95.95	2.7	Cattle	Rumen	1	1	1	1	0	0	0	0	0	0
GCF_900241005	PRJNA224116	SAMEA104418376	Bacteroides cutis	Bacteroides	cutis	NA	Marseille-P4118	Contig	73	71	95.95	2.7	Human	Skin	1	1	1	1	0	0	0	0	0	0
GCF_900291465	PRJNA224116	SAMEA104602761	Bacteroides sp. Marseille-P3684	Bacteroides	sp.	Marseille-P3684	Marseille-P4684	Scaffold	74	72	97.3	2.7	ND	Gastrointestinal tract	0	0	0	0	0	0	0	0	0	0
GCF_900445515	PRJNA224116	SAMEA87356668	Bacteroides fragilis	Bacteroides	fragilis	NA	NCTC9343	Contig	74	72	97.3	2.7	Human	Infection	1	1	1	1	0	0	0	0	0	0
GCF_900445565	PRJNA224116	SAMEA4063021	Bacteroides eggerthii	Bacteroides	eggerthii	NA	NCTC11155	Contig	73	71	95.95	2.7	Human	Gastrointestinal tract	1	1	1	1	0	0	0	0	0	0
GCF_900445585	PRJNA224116	SAMEA4598409	Bacteroides thetaiotaomicron	Bacteroides	thetaiotaomicron	NA	NCTC13706	Contig	73	71	95.95	2.7	Human	Infection	1	1	1	1	0	0	0	0	0	0
GCF_900624705	PRJNA224116	SAMEA5128826	Bacteroides uniformis ATCC 8492	Bacteroides	uniformis	ATCC	NA	Contig	73	71	95.95	2.7	Human	Gastrointestinal tract	1	2	1	1	0	0	0	0	0	0
GCF_900624775	PRJNA224116	SAMEA5128824	Bacteroides stercoris ATCC 43183	Bacteroides	stercoris	ATCC	NA	Contig	73	71	95.95	2.7	Human	Gastrointestinal tract	1	1	1	1	0	0	0	0	0	0
GCF_900624785	PRJNA224116	SAMEA5128823	Bacteroides fragilis YCH46	Bacteroides	fragilis	YCH46	NA	Contig	74	72	97.3	2.7	Human	ND	1	1	1	1	0	0	0	0	0	0
GCF_900624795	PRJNA224116	SAMEA5128820	Bacteroides thetaiotaomicron VPI-5482	Bacteroides	thetaiotaomicron	VPI-5482	NA	Contig	74	72	97.3	2.7	Human	Gastrointestinal tract	1	1	1	1	0	0	0	0	0	0
GCF_900683665	PRJNA224116	SAMEA104281640	Bacteroides heparinolyticus	Bacteroides	heparinolyticus	NA	3012STDY7078512	Contig	72	70	94.59	2.7	ND	ND	0	0	0	0	0	0	0	0	0	0
GCF_901212435	PRJNA224116	SAMEA5574691	Bacteroides ovatus	Bacteroides	ovatus	NA	NA	Scaffold	74	72	97.3	2.7	Human	Gastrointestinal tract	1	1	1	0	0	0	0	0	0	0
GCF_901212445	PRJNA224116	SAMEA5574690	Bacteroides fragilis	Bacteroides	fragilis	NA	NA	Scaffold	73	71	95.95	2.7	Human	Gastrointestinal tract	1	1	1	1	0	0	0	0	0	0
GCF_902363195	PRJNA224116	SAMEA5849599	Bacteroides bouchesdurhonensis	Bacteroides	bouchesdurhonensis	NA	NA	Scaffold	74	72	97.3	2.7	Human	Gastrointestinal tract	1	1	1	1	0	0	0	0	0	0
GCF_902363315	PRJNA224116	SAMEA5849606	Bacteroides clarus	Bacteroides	clarus	NA	NA	Scaffold	73	71	95.95	2.7	Human	Gastrointestinal tract	1	1	1	1	0	0	0	0	0	0
GCF_902364285	PRJNA224116	SAMEA5849698	Bacteroides thetaiotaomicron	Bacteroides	thetaiotaomicron	NA	NA	Scaffold	74	72	97.3	2.7	Human	Gastrointestinal tract	1	1	1	1	0	0	0	0	0	0
GCF_902364555	PRJNA224116	SAMEA5849726	Bacteroides stercoris	Bacteroides	stercoris	NA	NA	Scaffold	74	72	97.3	2.7	Human	Gastrointestinal tract	1	1	1	1	0	0	0	0	0	0
GCF_902364655	PRJNA224116	SAMEA5849738	Bacteroides fragilis	Bacteroides	fragilis	NA	NA	Scaffold	73	71	95.95	2.7	Human	Gastrointestinal tract	1	1	1	1	0	0	0	0	0	0
GCF_902364915	PRJNA224116	SAMEA5849767	Bacteroides nordii	Bacteroides	nordii	NA	NA	Scaffold	73	71	95.95	2.7	Human	Gastrointestinal tract	1	1	1	1	0	0	0	0	0	0
GCF_902373795	PRJNA224116	SAMEA5850816	Bacteroides eggerthii	Bacteroides	eggerthii	NA	NA	Scaffold	74	72	97.3	2.7	Human	Gastrointestinal tract	1	1	1	1	0	0	0	0	0	0
GCF_902374035	PRJNA224116	SAMEA5850849	Bacteroides uniformis	Bacteroides	uniformis	NA	NA	Scaffold	73	71	95.95	2.7	Human	Gastrointestinal tract	1	1	1	1	0	0	0	0	0	0
GCF_902374095	PRJNA224116	SAMEA5850848	Bacteroides xylanisolvens	Bacteroides	xylanisolvens	NA	NA	Scaffold	74	72	97.3	2.7	Human	Gastrointestinal tract	1	1	1	1	0	0	0	0	0	0
GCF_902374115	PRJNA224116	SAMEA5850840	Bacteroides fragilis	Bacteroides	fragilis	NA	NA	Scaffold	73	71	95.95	2.7	Human	Gastrointestinal tract	1	1	1	2	0	0	0	0	0	0
GCF_902374325	PRJNA224116	SAMEA5850873	Bacteroides fluxus	Bacteroides	fluxus	NA	NA	Scaffold	73	71	95.95	2.7	Human	Gastrointestinal tract	1	1	1	1	0	0	0	0	0	0
GCF_902374995	PRJNA224116	SAMEA5850936	Bacteroides salyersiae	Bacteroides	salyersiae	NA	NA	Scaffold	73	71	95.95	2.7	Human	Gastrointestinal tract	1	1	1	1	0	0	0	0	0	0
GCF_902385395	PRJNA224116	SAMEA5851785	Bacteroides faecis	Bacteroides	faecis	NA	NA	Scaffold	72	70	94.59	2.7	Human	Gastrointestinal tract	1	1	1	1	0	0	0	0	0	0
GCF_902385525	PRJNA224116	SAMEA5851804	Bacteroides cutis	Bacteroides	cutis	NA	NA	Scaffold	73	71	95.95	2.7	Human	Gastrointestinal tract	1	1	1	1	0	0	0	0	0	0
GCF_902388185	PRJNA224116	SAMEA5852054	Bacteroides caccae	Bacteroides	caccae	NA	NA	Contig	74	72	97.3	2.7	Human	Gastrointestinal tract	1	1	1	1	0	0	0	0	0	0
GCF_902825465	PRJNA224116	SAMEA6646698	Bacteroides sp. Marseille-P8574	Bacteroides	sp.	Marseille-P8574	Marseille-P8574	Contig	73	71	95.95	2.7	Human	Gastrointestinal tract	1	1	1	1	0	0	0	0	0	0
GCF_903181435	PRJNA224116	SAMEA6831314	Bacteroides acidifaciens	Bacteroides	acidifaciens	NA	NA	Contig	74	72	97.3	2.7	Human	Gastrointestinal tract	1	1	1	1	0	0	0	0	0	0
GCF_903181445	PRJNA224116	SAMEA6831315	Bacteroides fragilis	Bacteroides	fragilis	NA	NA	Contig	73	71	95.95	2.7	Human	Gastrointestinal tract	1	1	1	1	0	0	0	0	0	0
GCF_013874375	PRJNA224116	SAMN15579422	Bacteroides sp. CACC 737	Bacteroides	sp.	CACC	CACC 737	Complete Genome	73	70	94.59	5.41	Cat	Gastrointestinal tract	1	2	1	1	0	0	0	0	0	0
GCF_000154525	PRJNA224116	SAMN00000004	Bacteroides stercoris ATCC 43183	Bacteroides	stercoris	ATCC	ATCC 43183	Scaffold	72	71	95.95	1.35	Human	Gastrointestinal tract	1	1	1	1	0	0	0	0	0	0
GCF_000162175	PRJNA224116	SAMN02463735	Bacteroides sp. 2_1_33B	Bacteroides	sp.	2_1_33B	2_1_33B	Scaffold	74	73	98.65	1.35	Human	Gastrointestinal tract	1	1	1	1	1	0	0	0	0	0
GCF_000163655	PRJNA224116	SAMN02463818	Bacteroides sp. 3_1_19	Bacteroides	sp.	3_1_19	3_1_19	Scaffold	74	73	98.65	1.35	Human	Gastrointestinal tract	1	1	1	1	1	0	0	0	0	0
GCF_900095495	PRJNA224116	SAMEA4392618	Bacteroides ovatus V975	Bacteroides	ovatus	V975	V975	Complete Genome	74	71	95.95	5.41	Human	Gastrointestinal tract	1	1	1	1	0	0	0	0	0	0
GCF_000413395	PRJNA224116	SAMN02596993	Bacteroides stercoris CC31F	Bacteroides	stercoris	CC31F	CC31F	Scaffold	73	72	97.3	1.35	Human	ND	1	1	1	1	0	0	0	0	0	0
GCF_000428105	PRJNA224116	SAMN02441225	Bacteroides pyogenes DSM 20611 = JCM 6294	Bacteroides	pyogenes	DSM	DSM 20611	Scaffold	70	69	93.24	1.35	Swine	Infection	0	1	0	0	0	0	0	0	0	0
GCF_000428125	PRJNA224116	SAMN02441226	Bacteroides graminisolvens DSM 19988 = JCM 15093	Bacteroides	graminisolvens	DSM	DSM 19988	Scaffold	71	70	94.59	1.35	Cattle	Gastrointestinal tract	0	0	0	0	0	0	0	0	0	0
GCF_000466505	PRJNA224116	SAMN02436886	Bacteroides pyogenes F0041	Bacteroides	pyogenes	F0041	F0041	Scaffold	71	70	94.59	1.35	Human	Oral cavity	0	1	0	0	0	0	0	0	0	0
GCF_000598365	PRJNA224116	SAMN02314558	Bacteroides fragilis str. 3988T(B)14	Bacteroides	fragilis	str.	3988T(B)14	Contig	73	72	97.3	1.35	Human	Gastrointestinal tract	1	1	1	1	0	0	0	0	0	0
GCF_000613805	PRJNA224116	SAMD00009976	Bacteroides paurosaccharolyticus JCM 15092	Bacteroides	paurosaccharolyticus	JCM	JCM 15092	Contig	74	73	98.65	1.35	Wastewater	Wastewater	0	0	0	0	0	0	0	0	0	0
GCF_000944095	PRJNA224116	SAMEA3217990	Bacteroides fragilis	Bacteroides	fragilis	NA	2d2A	Contig	69	68	91.89	1.35	Human	Gastrointestinal tract	1	1	1	1	0	0	0	0	0	0
GCF_001058775	PRJNA224116	SAMN03198101	Bacteroides fragilis	Bacteroides	fragilis	NA	894_BFRA	Contig	74	73	98.65	1.35	Human	ND	1	1	1	1	0	0	0	0	0	0
GCF_001535605	PRJNA224116	SAMN03653591	Bacteroides stercoris	Bacteroides	stercoris	NA	CL09T03C01	Scaffold	72	71	95.95	1.35	Human	Gastrointestinal tract	1	1	1	1	0	0	0	0	0	0
GCF_003438025	PRJNA224116	SAMN09736868	Bacteroides stercoris	Bacteroides	stercoris	NA	TF03-6	Scaffold	72	71	95.95	1.35	Human	Gastrointestinal tract	1	1	1	1	0	0	0	0	0	0
GCF_003438545	PRJNA224116	SAMN09736875	Bacteroides stercoris	Bacteroides	stercoris	NA	TF05-14	Scaffold	72	71	95.95	1.35	Human	Gastrointestinal tract	1	1	1	1	0	0	0	0	0	0
GCF_003458275	PRJNA224116	SAMN09734512	Bacteroides stercoris	Bacteroides	stercoris	NA	AF26-20BH	Scaffold	72	71	95.95	1.35	Human	Gastrointestinal tract	1	1	1	1	0	0	0	0	0	0
GCF_003458365	PRJNA224116	SAMN09734505	Bacteroides stercoris	Bacteroides	stercoris	NA	AF25-6	Scaffold	72	71	95.95	1.35	Human	Gastrointestinal tract	1	1	1	1	0	0	0	0	0	0
GCF_003458395	PRJNA224116	SAMN09734499	Bacteroides stercoris	Bacteroides	stercoris	NA	AF25-30AC	Scaffold	72	71	95.95	1.35	Human	Gastrointestinal tract	1	1	1	1	0	0	0	0	0	0
GCF_003460185	PRJNA224116	SAMN09734387	Bacteroides stercoris	Bacteroides	stercoris	NA	AF19-2	Scaffold	72	71	95.95	1.35	Human	Gastrointestinal tract	1	1	1	1	0	0	0	0	0	0
GCF_003462745	PRJNA224116	SAMN09734311	Bacteroides stercoris	Bacteroides	stercoris	NA	AF16-30	Scaffold	72	71	95.95	1.35	Human	Gastrointestinal tract	1	1	1	1	0	0	0	0	0	0
GCF_003464965	PRJNA224116	SAMN09734224	Bacteroides stercoris	Bacteroides	stercoris	NA	AF12-7	Scaffold	72	71	95.95	1.35	Human	Gastrointestinal tract	1	1	1	1	0	0	0	0	0	0
GCF_003465625	PRJNA224116	SAMN09734188	Bacteroides stercoris	Bacteroides	stercoris	NA	AF05-4	Scaffold	72	71	95.95	1.35	Human	Gastrointestinal tract	1	1	1	1	0	0	0	0	0	0
GCF_003468175	PRJNA224116	SAMN09736523	Bacteroides stercoris	Bacteroides	stercoris	NA	AM40-34	Scaffold	72	71	95.95	1.35	Human	Gastrointestinal tract	1	1	1	1	0	0	0	0	0	0
GCF_003468685	PRJNA224116	SAMN09736438	Bacteroides stercoris	Bacteroides	stercoris	NA	AM32-16LB	Scaffold	72	71	95.95	1.35	Human	Gastrointestinal tract	1	1	1	1	0	0	0	0	0	0
GCF_003469855	PRJNA224116	SAMN09736369	Bacteroides stercoris	Bacteroides	stercoris	NA	AM28-15	Scaffold	72	71	95.95	1.35	Human	Gastrointestinal tract	1	1	1	1	0	0	0	0	0	0
GCF_003470005	PRJNA224116	SAMN09736347	Bacteroides stercoris	Bacteroides	stercoris	NA	AM27-18	Scaffold	73	72	97.3	1.35	Human	Gastrointestinal tract	1	1	1	1	0	0	0	0	0	0
GCF_003470305	PRJNA224116	SAMN09736302	Bacteroides stercoris	Bacteroides	stercoris	NA	AM25-16	Scaffold	71	70	94.59	1.35	Human	Gastrointestinal tract	1	1	1	1	0	0	0	0	0	0
GCF_003472765	PRJNA224116	SAMN09734742	Bacteroides sp. AM07-16	Bacteroides	sp.	AM07-16	AM07-16	Scaffold	74	73	98.65	1.35	Human	Gastrointestinal tract	1	1	1	1	0	0	0	0	0	0
GCF_003474945	PRJNA224116	SAMN09734625	Bacteroides stercoris	Bacteroides	stercoris	NA	AF35-20	Scaffold	73	72	97.3	1.35	Human	Gastrointestinal tract	1	1	1	1	0	0	0	0	0	0
GCF_003474995	PRJNA224116	SAMN09734622	Bacteroides stercoris	Bacteroides	stercoris	NA	AF35-14BH	Scaffold	73	72	97.3	1.35	Human	Gastrointestinal tract	1	1	1	1	0	0	0	0	0	0
GCF_003475165	PRJNA224116	SAMN09734657	Bacteroides stercoris	Bacteroides	stercoris	NA	AF37-11AC	Scaffold	73	72	97.3	1.35	Human	Gastrointestinal tract	1	1	1	1	0	0	0	0	0	0
GCF_004167795	PRJNA224116	SAMN10239572	Bacteroides stercoris	Bacteroides	stercoris	NA	am_0070	Contig	73	72	97.3	1.35	Human	Gastrointestinal tract	1	1	1	1	0	0	0	0	0	0
GCF_008121325	PRJNA224116	SAMN12240305	Bacteroides pyogenes	Bacteroides	pyogenes	NA	KG-32	Contig	70	69	93.24	1.35	Cattle	Reproductive tract	0	1	0	0	0	0	0	0	0	0
GCF_008121385	PRJNA224116	SAMN12240304	Bacteroides pyogenes	Bacteroides	pyogenes	NA	KG-31	Contig	70	69	93.24	1.35	Cattle	Reproductive tract	0	1	0	0	0	0	0	0	0	0
GCF_008121405	PRJNA224116	SAMN12240205	Bacteroides pyogenes	Bacteroides	pyogenes	NA	KG-29	Contig	70	69	93.24	1.35	Cattle	Reproductive tract	0	1	0	0	0	0	0	0	0	0
GCF_008121415	PRJNA224116	SAMN12240303	Bacteroides pyogenes	Bacteroides	pyogenes	NA	KG-30	Contig	70	69	93.24	1.35	Cattle	Reproductive tract	0	1	0	0	0	0	0	0	0	0
GCF_008572285	PRJNA224116	SAMN11943419	Bacteroides cellulosilyticus	Bacteroides	cellulosilyticus	NA	BIOML-A1	Scaffold	73	72	97.3	1.35	Human	Gastrointestinal tract	0	2	0	1	0	0	0	0	0	0
GCF_009024775	PRJNA224116	SAMN11943834	Bacteroides stercoris	Bacteroides	stercoris	NA	BIOML-A22	Contig	72	71	95.95	1.35	Human	Gastrointestinal tract	1	1	1	1	0	0	0	0	0	0
GCF_009024785	PRJNA224116	SAMN11943833	Bacteroides stercoris	Bacteroides	stercoris	NA	BIOML-A21	Scaffold	73	72	97.3	1.35	Human	Gastrointestinal tract	0	1	0	1	0	0	0	0	0	0
GCF_009024805	PRJNA224116	SAMN11943832	Bacteroides stercoris	Bacteroides	stercoris	NA	BIOML-A20	Scaffold	72	71	95.95	1.35	Human	Gastrointestinal tract	1	1	1	1	0	0	0	0	0	0
GCF_009024815	PRJNA224116	SAMN11943830	Bacteroides stercoris	Bacteroides	stercoris	NA	BIOML-A18	Contig	72	71	95.95	1.35	Human	Gastrointestinal tract	1	1	1	1	0	0	0	0	0	0
GCF_009024855	PRJNA224116	SAMN11943829	Bacteroides stercoris	Bacteroides	stercoris	NA	BIOML-A17	Contig	72	71	95.95	1.35	Human	Gastrointestinal tract	1	1	1	1	0	0	0	0	0	0
GCF_009024865	PRJNA224116	SAMN11943831	Bacteroides stercoris	Bacteroides	stercoris	NA	BIOML-A19	Contig	72	71	95.95	1.35	Human	Gastrointestinal tract	1	1	1	1	0	0	0	0	0	0
GCF_009024895	PRJNA224116	SAMN11943827	Bacteroides stercoris	Bacteroides	stercoris	NA	BIOML-A15	Scaffold	73	72	97.3	1.35	Human	Gastrointestinal tract	1	1	1	1	0	0	0	0	0	0
GCF_009024915	PRJNA224116	SAMN11943828	Bacteroides stercoris	Bacteroides	stercoris	NA	BIOML-A16	Contig	72	71	95.95	1.35	Human	Gastrointestinal tract	1	1	1	1	0	0	0	0	0	0
GCF_009024935	PRJNA224116	SAMN11943826	Bacteroides stercoris	Bacteroides	stercoris	NA	BIOML-A14	Scaffold	73	72	97.3	1.35	Human	Gastrointestinal tract	1	1	1	1	0	0	0	0	0	0
GCF_009024945	PRJNA224116	SAMN11943823	Bacteroides stercoris	Bacteroides	stercoris	NA	BIOML-A11	Scaffold	73	72	97.3	1.35	Human	Gastrointestinal tract	1	1	1	1	0	0	0	0	0	0
GCF_009024975	PRJNA224116	SAMN11943825	Bacteroides stercoris	Bacteroides	stercoris	NA	BIOML-A13	Scaffold	73	72	97.3	1.35	Human	Gastrointestinal tract	1	1	1	1	0	0	0	0	0	0
GCF_009024985	PRJNA224116	SAMN11943824	Bacteroides stercoris	Bacteroides	stercoris	NA	BIOML-A12	Scaffold	73	72	97.3	1.35	Human	Gastrointestinal tract	1	1	1	1	0	0	0	0	0	0
GCF_009025025	PRJNA224116	SAMN11943822	Bacteroides stercoris	Bacteroides	stercoris	NA	BIOML-A10	Scaffold	73	72	97.3	1.35	Human	Gastrointestinal tract	1	1	1	1	0	0	0	0	0	0
GCF_009025035	PRJNA224116	SAMN11943821	Bacteroides stercoris	Bacteroides	stercoris	NA	BIOML-A9	Scaffold	73	72	97.3	1.35	Human	Gastrointestinal tract	1	1	1	1	0	0	0	0	0	0
GCF_009025065	PRJNA224116	SAMN11943819	Bacteroides stercoris	Bacteroides	stercoris	NA	BIOML-A7	Scaffold	73	72	97.3	1.35	Human	Gastrointestinal tract	1	1	1	1	0	0	0	0	0	0
GCF_009025075	PRJNA224116	SAMN11943818	Bacteroides stercoris	Bacteroides	stercoris	NA	BIOML-A6	Contig	73	72	97.3	1.35	Human	Gastrointestinal tract	1	1	1	1	0	0	0	0	0	0
GCF_009025105	PRJNA224116	SAMN11943817	Bacteroides stercoris	Bacteroides	stercoris	NA	BIOML-A5	Scaffold	73	72	97.3	1.35	Human	Gastrointestinal tract	1	1	1	1	0	0	0	0	0	0
GCF_009025145	PRJNA224116	SAMN11943816	Bacteroides stercoris	Bacteroides	stercoris	NA	BIOML-A4	Contig	72	71	95.95	1.35	Human	Gastrointestinal tract	1	1	1	1	0	0	0	0	0	0
GCF_009025185	PRJNA224116	SAMN11943813	Bacteroides stercoris	Bacteroides	stercoris	NA	BIOML-A1	Contig	72	71	95.95	1.35	Human	Gastrointestinal tract	1	1	1	1	0	0	0	0	0	0
GCF_009093915	PRJNA224116	SAMN11944333	Bacteroides xylanisolvens	Bacteroides	xylanisolvens	NA	BIOML-A69	Scaffold	54	53	71.62	1.35	Human	Gastrointestinal tract	1	1	1	1	0	0	0	0	0	0
GCF_009102585	PRJNA224116	SAMN11944279	Bacteroides xylanisolvens	Bacteroides	xylanisolvens	NA	BIOML-A15	Scaffold	68	67	90.54	1.35	Human	Gastrointestinal tract	1	1	1	1	0	0	0	0	0	0
GCF_010500955	PRJNA224116	SAMN09839576	Bacteroides sp. 519	Bacteroides	sp.	519	519	Scaffold	72	71	95.95	1.35	Cockroach	Gastrointestinal tract	1	1	0	0	0	0	0	0	0	0
GCF_010500995	PRJNA224116	SAMN09839575	Bacteroides sp. 224	Bacteroides	sp.	224	224	Scaffold	72	71	95.95	1.35	Cockroach	Gastrointestinal tract	0	0	0	0	0	0	0	0	0	0
GCF_013618865	PRJNA224116	SAMN14987403	Bacteroides sp. AGMB03916	Bacteroides	sp.	AGMB03916	AGMB03916	Contig	73	72	97.3	1.35	Swine	Gastrointestinal tract	0	0	0	0	0	0	0	0	0	0
GCF_014196225	PRJNA224116	SAMN13172994	Bacteroides pyogenes	Bacteroides	pyogenes	NA	DSM 19673	Scaffold	70	69	93.24	1.35	Cat	Infection	0	1	0	0	0	0	0	0	0	0
GCF_900106605	PRJNA224116	SAMN05444283	Bacteroides stercoris	Bacteroides	stercoris	NA	DSM 19555	Contig	72	71	95.95	1.35	Human	Gastrointestinal tract	1	1	1	1	0	0	0	0	0	0
GCF_900108345	PRJNA224116	SAMEA4523114	Bacteroides ndongoniae	Bacteroides	ndongoniae	NA	Marseille-P3108	Contig	72	71	95.95	1.35	Human	Gastrointestinal tract	0	0	0	0	0	0	0	0	0	0
GCF_900128905	PRJNA224116	SAMN05444405	Bacteroides luti	Bacteroides	luti	NA	DSM 26991	Scaffold	73	72	97.3	1.35	Wastewater	Wastewater	0	0	0	0	0	0	0	0	0	0
GCF_900445575	PRJNA224116	SAMEA4504047	Bacteroides pyogenes	Bacteroides	pyogenes	NA	NCTC11853	Contig	70	69	93.24	1.35	Cat	Infection	0	1	0	0	0	0	0	0	0	0
GCF_902399825	PRJNA224116	SAMEA5853187	Bacteroides stercoris	Bacteroides	stercoris	NA	NA	Scaffold	72	71	95.95	1.35	Human	Gastrointestinal tract	1	1	1	1	0	0	0	0	0	0
